# Supplementary material for: Di-μ-sulfato-bis­[diaqua­(1H-imidazo[4,5-f][1,10]phenanthroline)nickel(II)] dihydrate
Source: Acta Crystallogr Sect E Struct Rep Online. 2008 Dec 10;65(Pt 1):m42–3. doi: 10.1107/S1600536808040634 (PMC2967888; doi:10.1107/S1600536808040634)
Supplement: Supplementary file 1 [file e-65-00m42-sup1.cif]

##############################################################################
###                                                                        ###
###        Electronic paper (Acta Crystallographica Section E)             ###
###                                                                        ###
##############################################################################
#                                                                            #
# This CIF contains the data in a paper accepted for publication in Acta     #
# Crystallographica Section E. It conforms to the requirements of Notes      #
# for Authors for Section E, and has been peer reviewed under the auspices   #
# of the IUCr Commission on Journals.                                        #
#                                                                            #
# Full details of the Crystallographic Information File format               #
# are given in the paper "The Crystallographic Information File (CIF):       #
# a New Standard Archive File for Crystallography" by S. R. Hall, F. H.      #
# Allen and I. D. Brown [Acta Cryst. (1991), A47, 655-685].                  #
#                                                                            #
# The current version of the core CIF dictionary is obtainable from          #
# ftp://ftp.iucr.org/pub/cif_core.dic. The current version number is 2.4.    #
#                                                                            #
# Software is freely available for graphical display of the structure(s) in  #
# this CIF.  For information consult the CIF home page http://www.iucr.org/  #
# cif/home.html                                                              #
#                                                                            #
# This file may be used for bona fide research purposes within the           #
# scientific community so long as proper attribution is given to the journal # 
# article from which it was obtained.                                        #
#                                                                            #
##############################################################################
                                             
data_I
_audit_creation_method     SHELXL-97
_chemical_name_systematic
;
Di-\m-sulfato-bis[diaqua(1<i>H</i>-
imidazo[4,5-<i>f</i>][1,10]phenanthroline)nickel(II)] dihydrate
;
_chemical_name_common     ?
_chemical_formula_moiety     'C26 H24 N8 Ni2 O12 S2, 2(H2 O)'
_chemical_formula_sum     'C26 H28 N8 Ni2 O14 S2'
_chemical_formula_iupac     '[Ni2 (S O4)2 (C13 H8 N4)2 (H2 O)4], 2H2 O'
_chemical_formula_weight     858.10
_chemical_melting_point     ?
_symmetry_cell_setting     monoclinic
_symmetry_space_group_name_H-M     'P 21/c'
_symmetry_space_group_name_Hall     '-P 2ybc'
loop_
    _symmetry_equiv_pos_as_xyz
    'x, y, z'
    '-x, y+1/2, -z+1/2'
    '-x, -y, -z'
    'x, -y-1/2, z-1/2'
_cell_length_a     10.296(2)
_cell_length_b     9.0560(18)
_cell_length_c     16.836(3)
_cell_angle_alpha     90.00
_cell_angle_beta     99.108(3)
_cell_angle_gamma     90.00
_cell_volume     1550.0(5)
_cell_formula_units_Z     2
_cell_measurement_reflns_used     2887
_cell_measurement_theta_min     2.45
_cell_measurement_theta_max     25.50
_cell_measurement_temperature     298(2)
_exptl_crystal_description     block
_exptl_crystal_colour     green
_exptl_crystal_size_max     0.28
_exptl_crystal_size_mid     0.20
_exptl_crystal_size_min     0.13
_exptl_crystal_density_diffrn     1.839
_exptl_crystal_density_meas     ?
_exptl_crystal_density_method     'not measured'
_exptl_crystal_F_000     880
_exptl_absorpt_coefficient_mu     1.436
_exptl_absorpt_correction_type     multi-scan
_exptl_absorpt_process_details     '(SADABS; Bruker, 2004)'
_exptl_absorpt_correction_T_min     0.689
_exptl_absorpt_correction_T_max     0.835
_exptl_special_details
;
;
_diffrn_ambient_temperature     298(2)
_diffrn_radiation_type     MoK\a
_diffrn_radiation_wavelength     0.71073
_diffrn_radiation_source     'fine-focus sealed tube'
_diffrn_radiation_monochromator     graphite
_diffrn_measurement_device_type     'Bruker APEXII CCD'
_diffrn_measurement_method     '\f and \w'
_diffrn_detector_area_resol_mean     ?
_diffrn_reflns_number     7756
_diffrn_reflns_av_R_equivalents     0.0395
_diffrn_reflns_av_sigmaI/netI     0.0578
_diffrn_reflns_theta_min     2.45
_diffrn_reflns_theta_max     25.50
_diffrn_reflns_theta_full     25.50
_diffrn_measured_fraction_theta_max     0.999
_diffrn_measured_fraction_theta_full     0.999
_diffrn_reflns_limit_h_min     -12
_diffrn_reflns_limit_h_max     11
_diffrn_reflns_limit_k_min     -8
_diffrn_reflns_limit_k_max     10
_diffrn_reflns_limit_l_min     -20
_diffrn_reflns_limit_l_max     20
_diffrn_standards_number     0
_diffrn_standards_interval_count     0
_diffrn_standards_interval_time     0
_diffrn_standards_decay_%     ?
_refine_special_details
;
Refinement of <i>F</i>^2^ against ALL reflections. The weighted <i>R</i>-factor
<i>wR</i> and goodness of fit <i>S</i> are based on <i>F</i>^2^, conventional
<i>R</i>-factors <i>R</i> are based on <i>F</i>, with <i>F</i> set to zero for
negative <i>F</i>^2^. The threshold expression of <i>F</i>^2^ >
\s(<i>F</i>^2^) is used only for calculating <i>R</i>-factors(gt) <i>etc</i>.
and is not relevant to the choice of reflections for refinement.
<i>R</i>-factors based on <i>F</i>^2^ are statistically about twice as large
as those based on <i>F</i>, and <i>R</i>- factors based on ALL data will be
even larger.
;
_reflns_number_total     2887
_reflns_number_gt     2085
_reflns_threshold_expression     I>2\s(I)
_refine_ls_structure_factor_coef     Fsqd
_refine_ls_matrix_type     full
_refine_ls_R_factor_all     0.0628
_refine_ls_R_factor_gt     0.0434
_refine_ls_wR_factor_gt     0.1350
_refine_ls_wR_factor_ref     0.1464
_refine_ls_goodness_of_fit_ref     0.810
_refine_ls_restrained_S_all     0.810
_refine_ls_number_reflns     2887
_refine_ls_number_parameters     236
_refine_ls_number_restraints     0
_refine_ls_hydrogen_treatment     constr
_refine_ls_weighting_scheme     calc
_refine_ls_weighting_details
                  'calc w=1/[\s^2^(Fo^2^)+(0.127P)^2^] where P=(Fo^2^+2Fc^2^)/3'
_atom_sites_solution_hydrogens     geom
_atom_sites_solution_primary     direct
_atom_sites_solution_secondary     difmap
_refine_ls_shift/su_max     0.000
_refine_ls_shift/su_mean     0.000
_refine_diff_density_max     0.472
_refine_diff_density_min     -0.405
_refine_ls_extinction_method     none
_refine_ls_extinction_coef     ?
loop_
    _atom_type_symbol
    _atom_type_description
    _atom_type_scat_dispersion_real
    _atom_type_scat_dispersion_imag
    _atom_type_scat_source
    'C' 'C' 0.0033 0.0016
                         'International Tables Vol C Tables 4.2.6.8 and 6.1.1.4'
    'H' 'H' 0.0000 0.0000
                         'International Tables Vol C Tables 4.2.6.8 and 6.1.1.4'
    'N' 'N' 0.0061 0.0033
                         'International Tables Vol C Tables 4.2.6.8 and 6.1.1.4'
    'O' 'O' 0.0106 0.0060
                         'International Tables Vol C Tables 4.2.6.8 and 6.1.1.4'
    'Ni' 'Ni' 0.3393 1.1124
                         'International Tables Vol C Tables 4.2.6.8 and 6.1.1.4'
    'S' 'S' 0.1246 0.1234
                         'International Tables Vol C Tables 4.2.6.8 and 6.1.1.4'
_computing_data_collection     'APEX2 (Bruker, 2004)'
_computing_cell_refinement     'SAINT (Bruker, 2004)'
_computing_data_reduction     'SAINT (Bruker, 2004)'
_computing_structure_solution     'SHELXS97 (Sheldrick, 2008)'
_computing_structure_refinement     'SHELXL97 (Sheldrick, 2008)'
_computing_molecular_graphics     'ORTEP-3 for Windows (Farrugia, 1997)'
_computing_publication_material     'SHELXL97 (Sheldrick, 2008)'
loop_
    _atom_site_type_symbol
    _atom_site_label
    _atom_site_fract_x
    _atom_site_fract_y
    _atom_site_fract_z
    _atom_site_U_iso_or_equiv
    _atom_site_adp_type
    _atom_site_calc_flag
    _atom_site_refinement_flags
    _atom_site_occupancy
    _atom_site_disorder_assembly
    _atom_site_disorder_group
    Ni Ni1 0.18902(5) 0.68064(6) 0.04131(3) 0.0299(2) Uani d . 1 . .
    S S1 -0.03201(9) 0.60119(10) -0.11230(5) 0.0263(3) Uani d . 1 . .
    N N1 0.2570(3) 0.9021(4) 0.03289(18) 0.0266(7) Uani d . 1 . .
    N N2 0.3746(3) 0.6769(3) 0.11665(19) 0.0275(7) Uani d . 1 . .
    N N3 0.6436(3) 1.2065(4) 0.1392(2) 0.0338(8) Uani d . 1 . .
    N N4 0.7470(3) 1.0131(4) 0.20327(19) 0.0340(8) Uani d . 1 . .
    H H4A 0.8077 0.9627 0.2321 0.034(12) Uiso calc R 1 . .
    O O1W 0.0747(3) 0.7638(4) 0.12140(18) 0.0487(9) Uani d . 1 . .
    H H1WA 0.0783 0.8400 0.1457 0.058 Uiso d R 1 . .
    H H1WB 0.0340 0.6894 0.1248 0.058 Uiso d R 1 . .
    O O2W 0.2961(3) 0.5649(3) -0.03940(15) 0.0342(7) Uani d . 1 . .
    H H2WA 0.3137 0.6304 -0.0678 0.041 Uiso d R 1 . .
    H H2WB 0.2281 0.5421 -0.0666 0.041 Uiso d R 1 . .
    O O2 -0.0906(3) 0.6771(3) -0.18632(17) 0.0401(8) Uani d . 1 . .
    O O4 0.0613(3) 0.4873(3) -0.13353(15) 0.0311(6) Uani d . 1 . .
    O O1 0.0382(2) 0.7092(3) -0.05661(16) 0.0300(6) Uani d . 1 . .
    O O3W 0.0861(4) 0.0146(4) 0.20094(19) 0.0661(11) Uani d . 1 . .
    H H3WB 0.0873 0.1025 0.1963 0.079 Uiso d R 1 . .
    H H3WA 0.0790 0.0137 0.2476 0.079 Uiso d R 1 . .
    C C1 0.1913(4) 1.0142(5) -0.0056(2) 0.0314(9) Uani d . 1 . .
    H H1A 0.1083 0.9961 -0.0347 0.038 Uiso calc R 1 . .
    C C2 0.2408(4) 1.1571(5) -0.0042(2) 0.0339(10) Uani d . 1 . .
    H H2A 0.1915 1.2325 -0.0318 0.041 Uiso calc R 1 . .
    C C3 0.3637(4) 1.1857(4) 0.0385(2) 0.0308(9) Uani d . 1 . .
    H H3A 0.3989 1.2804 0.0395 0.037 Uiso calc R 1 . .
    C C4 0.4353(3) 1.0702(4) 0.0806(2) 0.0263(9) Uani d . 1 . .
    C C5 0.3759(3) 0.9290(4) 0.0770(2) 0.0231(8) Uani d . 1 . .
    C C6 0.4416(4) 0.8062(4) 0.1208(2) 0.0250(8) Uani d . 1 . .
    C C7 0.4319(4) 0.5593(5) 0.1541(2) 0.0337(9) Uani d . 1 . .
    H H7A 0.3860 0.4705 0.1505 0.040 Uiso calc R 1 . .
    C C8 0.5586(4) 0.5636(5) 0.1988(2) 0.0358(10) Uani d . 1 . .
    H H8A 0.5960 0.4790 0.2241 0.043 Uiso calc R 1 . .
    C C9 0.6267(4) 0.6942(4) 0.2048(2) 0.0323(10) Uani d . 1 . .
    H H9A 0.7107 0.6993 0.2347 0.039 Uiso calc R 1 . .
    C C10 0.5692(4) 0.8195(4) 0.1657(2) 0.0250(8) Uani d . 1 . .
    C C11 0.6261(4) 0.9622(5) 0.1659(2) 0.0300(9) Uani d . 1 . .
    C C12 0.5625(4) 1.0813(4) 0.1265(2) 0.0291(9) Uani d . 1 . .
    C C13 0.7502(4) 1.1573(5) 0.1853(3) 0.0378(10) Uani d . 1 . .
    H H13A 0.8218 1.2175 0.2039 0.045 Uiso calc R 1 . .
    O O3 -0.1354(3) 0.5305(3) -0.07522(17) 0.0352(7) Uani d . 1 . .
loop_
    _atom_site_aniso_label
    _atom_site_aniso_U_11
    _atom_site_aniso_U_22
    _atom_site_aniso_U_33
    _atom_site_aniso_U_12
    _atom_site_aniso_U_13
    _atom_site_aniso_U_23
    Ni1 0.0279(3) 0.0279(4) 0.0327(3) -0.0050(2) 0.0010(2) -0.0018(2)
    S1 0.0263(5) 0.0234(6) 0.0273(5) -0.0047(4) -0.0016(4) 0.0013(4)
    N1 0.0259(17) 0.0269(19) 0.0260(16) -0.0023(14) 0.0013(13) 0.0010(14)
    N2 0.0265(17) 0.0267(19) 0.0294(17) -0.0031(14) 0.0046(14) -0.0015(14)
    N3 0.033(2) 0.033(2) 0.0345(19) -0.0099(15) 0.0029(16) -0.0019(15)
    N4 0.0277(18) 0.040(2) 0.0310(17) -0.0034(16) -0.0053(15) 0.0003(16)
    O1W 0.061(2) 0.0305(18) 0.061(2) -0.0183(16) 0.0311(18) -0.0190(16)
    O2W 0.0315(15) 0.0345(17) 0.0370(15) -0.0029(13) 0.0061(13) -0.0004(12)
    O2 0.0454(19) 0.0349(18) 0.0342(16) -0.0055(13) -0.0118(14) 0.0063(13)
    O4 0.0293(15) 0.0253(15) 0.0375(15) -0.0050(12) 0.0021(12) -0.0043(12)
    O1 0.0253(14) 0.0252(15) 0.0348(15) -0.0025(11) -0.0096(12) -0.0042(11)
    O3W 0.126(4) 0.0292(19) 0.0479(19) -0.015(2) 0.028(2) -0.0107(16)
    C1 0.023(2) 0.033(2) 0.036(2) -0.0010(17) -0.0009(16) 0.0032(18)
    C2 0.034(2) 0.031(2) 0.034(2) 0.0067(18) -0.0012(18) 0.0047(18)
    C3 0.036(2) 0.019(2) 0.036(2) -0.0032(17) 0.0020(18) -0.0029(17)
    C4 0.025(2) 0.028(2) 0.0251(18) -0.0012(16) 0.0022(16) -0.0029(16)
    C5 0.0232(19) 0.021(2) 0.0240(18) -0.0031(15) 0.0006(15) 0.0002(15)
    C6 0.026(2) 0.025(2) 0.0239(19) -0.0050(16) 0.0027(16) -0.0018(15)
    C7 0.038(2) 0.027(2) 0.035(2) -0.0067(18) 0.0029(18) 0.0014(18)
    C8 0.039(2) 0.029(2) 0.038(2) 0.0085(19) 0.0021(19) 0.0065(18)
    C9 0.024(2) 0.038(3) 0.032(2) -0.0001(18) -0.0031(17) -0.0009(18)
    C10 0.027(2) 0.025(2) 0.0236(18) -0.0011(16) 0.0045(16) -0.0009(15)
    C11 0.024(2) 0.039(2) 0.0252(19) -0.0072(18) -0.0023(16) -0.0030(18)
    C12 0.031(2) 0.030(2) 0.0265(19) -0.0052(17) 0.0061(16) -0.0013(17)
    C13 0.038(3) 0.035(3) 0.038(2) -0.019(2) -0.001(2) -0.0038(19)
    O3 0.0311(15) 0.0242(15) 0.0521(17) -0.0034(12) 0.0116(13) 0.0031(13)
_geom_special_details
;
All e.s.d.'s (except the e.s.d. in the dihedral angle between two l.s. planes)
are estimated using the full covariance matrix. The cell e.s.d.'s are taken
into account individually in the estimation of e.s.d.'s in distances, angles
and torsion angles; correlations between e.s.d.'s in cell parameters are only
used when they are defined by crystal symmetry. An approximate (isotropic)
treatment of cell e.s.d.'s is used for estimating e.s.d.'s involving l.s.
planes.
;
loop_
    _geom_bond_atom_site_label_1
    _geom_bond_atom_site_label_2
    _geom_bond_site_symmetry_2
    _geom_bond_distance
    _geom_bond_publ_flag
    Ni1 O1W . 2.067(3) y
    Ni1 O3 3_565 2.095(3) y
    Ni1 O1 . 2.094(3) y
    Ni1 N2 . 2.120(3) y
    Ni1 N1 . 2.136(3) y
    Ni1 O2W . 2.152(3) y
    S1 O1 . 1.464(3) ?
    S1 O3 . 1.464(3) ?
    S1 O2 . 1.467(3) ?
    S1 O4 . 1.491(3) ?
    N1 C1 . 1.330(5) ?
    N1 C5 . 1.349(5) ?
    N2 C7 . 1.327(5) ?
    N2 C6 . 1.355(5) ?
    N3 C13 . 1.317(5) ?
    N3 C12 . 1.405(5) ?
    N4 C13 . 1.341(5) ?
    N4 C11 . 1.382(5) ?
    N4 H4A . 0.8600 ?
    O1W H1WA . 0.8000 ?
    O1W H1WB . 0.8000 ?
    O2W H2WA . 0.8000 ?
    O2W H2WB . 0.8000 ?
    O3W H3WB . 0.8000 ?
    O3W H3WA . 0.8000 ?
    C1 C2 . 1.390(6) ?
    C1 H1A . 0.9300 ?
    C2 C3 . 1.378(6) ?
    C2 H2A . 0.9300 ?
    C3 C4 . 1.405(5) ?
    C3 H3A . 0.9300 ?
    C4 C5 . 1.414(5) ?
    C4 C12 . 1.415(5) ?
    C5 C6 . 1.442(5) ?
    C6 C10 . 1.413(5) ?
    C7 C8 . 1.400(6) ?
    C7 H7A . 0.9300 ?
    C8 C9 . 1.371(6) ?
    C8 H8A . 0.9300 ?
    C9 C10 . 1.396(5) ?
    C9 H9A . 0.9300 ?
    C10 C11 . 1.419(5) ?
    C11 C12 . 1.376(6) ?
    C13 H13A . 0.9300 ?
    O3 Ni1 3_565 2.095(3) ?
loop_
    _geom_angle_atom_site_label_1
    _geom_angle_atom_site_label_2
    _geom_angle_atom_site_label_3
    _geom_angle_site_symmetry_1
    _geom_angle_site_symmetry_3
    _geom_angle
    _geom_angle_publ_flag
    O1W Ni1 O3 . 3_565 87.30(12) ?
    O1W Ni1 O1 . . 92.33(12) ?
    O3 Ni1 O1 3_565 . 97.62(11) ?
    O1W Ni1 N2 . . 99.67(13) ?
    O3 Ni1 N2 3_565 . 94.22(11) ?
    O1 Ni1 N2 . . 163.51(11) ?
    O1W Ni1 N1 . . 85.86(12) ?
    O3 Ni1 N1 3_565 . 168.08(11) ?
    O1 Ni1 N1 . . 92.40(11) ?
    N2 Ni1 N1 . . 77.35(12) ?
    O1W Ni1 O2W . . 172.06(12) ?
    O3 Ni1 O2W 3_565 . 84.89(10) ?
    O1 Ni1 O2W . . 87.31(11) ?
    N2 Ni1 O2W . . 82.35(11) ?
    N1 Ni1 O2W . . 102.08(11) ?
    O1 S1 O3 . . 109.72(16) ?
    O1 S1 O2 . . 109.01(16) ?
    O3 S1 O2 . . 109.77(17) ?
    O1 S1 O4 . . 110.14(15) ?
    O3 S1 O4 . . 109.85(16) ?
    O2 S1 O4 . . 108.32(17) ?
    C1 N1 C5 . . 118.5(3) ?
    C1 N1 Ni1 . . 127.0(3) ?
    C5 N1 Ni1 . . 114.3(2) ?
    C7 N2 C6 . . 119.0(3) ?
    C7 N2 Ni1 . . 126.0(3) ?
    C6 N2 Ni1 . . 114.9(3) ?
    C13 N3 C12 . . 103.7(3) ?
    C13 N4 C11 . . 106.0(3) ?
    C13 N4 H4A . . 127.0 ?
    C11 N4 H4A . . 127.0 ?
    Ni1 O1W H1WA . . 131.4 ?
    Ni1 O1W H1WB . . 95.7 ?
    H1WA O1W H1WB . . 132.3 ?
    Ni1 O2W H2WA . . 101.7 ?
    Ni1 O2W H2WB . . 89.9 ?
    H2WA O2W H2WB . . 96.3 ?
    S1 O1 Ni1 . . 130.62(17) ?
    H3WB O3W H3WA . . 96.4 ?
    N1 C1 C2 . . 123.1(4) ?
    N1 C1 H1A . . 118.5 ?
    C2 C1 H1A . . 118.5 ?
    C3 C2 C1 . . 119.2(4) ?
    C3 C2 H2A . . 120.4 ?
    C1 C2 H2A . . 120.4 ?
    C2 C3 C4 . . 119.2(4) ?
    C2 C3 H3A . . 120.4 ?
    C4 C3 H3A . . 120.4 ?
    C3 C4 C5 . . 117.6(3) ?
    C3 C4 C12 . . 126.1(4) ?
    C5 C4 C12 . . 116.4(3) ?
    N1 C5 C4 . . 122.4(3) ?
    N1 C5 C6 . . 117.0(3) ?
    C4 C5 C6 . . 120.7(3) ?
    N2 C6 C10 . . 121.6(3) ?
    N2 C6 C5 . . 116.5(3) ?
    C10 C6 C5 . . 121.9(3) ?
    N2 C7 C8 . . 122.7(4) ?
    N2 C7 H7A . . 118.7 ?
    C8 C7 H7A . . 118.7 ?
    C9 C8 C7 . . 119.1(4) ?
    C9 C8 H8A . . 120.5 ?
    C7 C8 H8A . . 120.5 ?
    C8 C9 C10 . . 119.5(4) ?
    C8 C9 H9A . . 120.2 ?
    C10 C9 H9A . . 120.2 ?
    C9 C10 C11 . . 126.5(4) ?
    C9 C10 C6 . . 118.2(3) ?
    C11 C10 C6 . . 115.3(3) ?
    N4 C11 C12 . . 106.5(4) ?
    N4 C11 C10 . . 130.3(4) ?
    C12 C11 C10 . . 123.2(3) ?
    C11 C12 N3 . . 109.4(3) ?
    C11 C12 C4 . . 122.4(4) ?
    N3 C12 C4 . . 128.1(4) ?
    N3 C13 N4 . . 114.4(4) ?
    N3 C13 H13A . . 122.8 ?
    N4 C13 H13A . . 122.8 ?
    S1 O3 Ni1 . 3_565 139.12(17) ?
loop_
    _geom_hbond_atom_site_label_D
    _geom_hbond_atom_site_label_H
    _geom_hbond_atom_site_label_A
    _geom_hbond_site_symmetry_A
    _geom_hbond_distance_DH
    _geom_hbond_distance_HA
    _geom_hbond_distance_DA
    _geom_hbond_angle_DHA
    N4 H4A O2 4_676 0.86 2.03 2.870(5) 165
    O1W H1WA O3W 1_565 0.80 1.83 2.630(4) 180
    O1W H1WB O4 3_565 0.80 1.89 2.695(4) 180
    O1W H1WB O3 3_565 0.80 2.46 2.873(4) 114
    O2W H2WA N3 3_675 0.80 2.00 2.797(4) 179
    O3W H3WB O2 3_565 0.80 2.00 2.803(4) 179
    O3W H3WA O4 4_566 0.80 2.04 2.839(4) 180
    O2W H2WB O4 . 0.80 1.96 2.764(4) 180
    O2W H2WB O1 . 0.80 2.50 2.932(4) 115
data_global
_journal_date_recd_electronic     2008-12-02
_journal_date_accepted     2008-12-03
_journal_name_full     'Acta Crystallographica, Section E'
_journal_year     2009
_journal_volume     65
_journal_issue      1
_journal_page_first     m42
_journal_page_last     m43
_journal_paper_category     QM
_journal_coeditor_code     HB2874
_publ_contact_author_name     'Wei Zeng'
_publ_contact_author_address
;
Department of Chemistry and Chemical
Engineering, School of Life Science and Bioengineering,
SouthWest JiaoTong University,
Chengdu, Sichuan, 610031, People's Republic of China
;
_publ_contact_author_email     'wzsc2008@126.com'
_publ_contact_author_fax     '+86-28-87603202'
_publ_contact_author_phone     '+86-28-87603202'
_publ_section_title
;\
Di-\m-sulfato-bis[diaqua(1<i>H</i>-imidazo[4,5-<i>f</i>][1,10]\
phenanthroline)nickel(II)] dihydrate
;
loop_
    _publ_author_name
    _publ_author_address
    'Wei Zeng'
;
Department of Chemistry and Chemical Engineering
School of Life Science and Bioengineering
SouthWest JiaoTong University
Chengdu
Sichuan 610031
People's Republic of China
;
    'Jin-Hua She'
;
The Second Research Institute of CAAC
Chengdu
Sichuan 610041
People's Republic of China
;
    'Cui-Juan Wang'
;
Department of Chemistry and Chemical Engineering
School of Life Science and Bioengineering
SouthWest JiaoTong University
Chengdu
Sichuan 610031
People's Republic of China
;
    'Yi Fang'
;
Department of Chemistry and Chemical Engineering
School of Life Science and Bioengineering
SouthWest JiaoTong University
Chengdu
Sichuan 610031
People's Republic of China
;
