# Supplementary material for: Di-μ-sulfato-bis­[diaqua­(1H-imidazo[4,5-f][1,10]phenanthroline)nickel(II)] dihydrate
Source: Acta Crystallogr Sect E Struct Rep Online. 2008 Dec 10;65(Pt 1):m42–3. doi: 10.1107/S1600536808040634 (PMC2967888; doi:10.1107/S1600536808040634)
Supplement: Supplementary file 2 [file e-65-00m42-Isup2.hkl]

# 
# h,k,l, Fc-squared, Fo-squared, sigma(Fo-squared) and status flag 
# 
data_I
_shelx_title ' l in P2(1)/c' 
_shelx_refln_list_code          4 
_shelx_F_calc_maximum      262.74 
_exptl_crystal_F_000       880.00 
_reflns_d_resolution_high  0.8256 
 
loop_ 
 _symmetry_equiv_pos_as_xyz 
 'x, y, z' 
 '-x, y+1/2, -z+1/2' 
 '-x, -y, -z' 
 'x, -y-1/2, z-1/2' 
 
_cell_length_a    10.2959 
_cell_length_b     9.0560 
_cell_length_c    16.8361 
_cell_angle_alpha  90.000 
_cell_angle_beta   99.108 
_cell_angle_gamma  90.000 
 
_shelx_F_squared_multiplier     1.000 
 
loop_ 
 _refln_index_h 
 _refln_index_k 
 _refln_index_l 
 _refln_F_squared_calc 
 _refln_F_squared_meas 
 _refln_F_squared_sigma 
 _refln_observed_status 
   2   0   0       23.12       58.95      4.96 o 
   3   0   0      240.15      370.95     29.37 o 
   4   0   0      659.16      963.53     35.94 o 
   5   0   0    11025.16    11651.86    383.34 o 
   6   0   0     1247.25     1765.70     68.87 o 
   7   0   0     1019.65      877.31     41.89 o 
   8   0   0     2159.54     2249.43    133.81 o 
   9   0   0      442.05      371.61     53.74 o 
  10   0   0      294.46      237.35     55.25 o 
  11   0   0     1168.93     1319.26    110.42 o 
  12   0   0      507.71      367.53     81.29 o 
   1   1   0    13279.26    13833.16    280.93 o 
   2   1   0     1351.92     1174.65     25.43 o 
   3   1   0     2656.33     2490.68     52.60 o 
   4   1   0     3037.11     2757.78     58.58 o 
   5   1   0      147.13      131.39      9.97 o 
   6   1   0     1493.36     1447.84     47.76 o 
   7   1   0     1843.54     1663.47     70.81 o 
   8   1   0       20.50       12.90     24.75 o 
   9   1   0     1054.13     1072.88     83.10 o 
  10   1   0      883.11      980.09     62.25 o 
  11   1   0       13.41       11.29     39.89 o 
  12   1   0      272.15      280.86     56.46 o 
   0   2   0      107.90      144.33     13.17 o 
   1   2   0       22.37       15.23      4.82 o 
   2   2   0      537.52      454.81     14.49 o 
   3   2   0       71.55       41.43      5.85 o 
   4   2   0      342.93      396.61     13.25 o 
   5   2   0     2208.42     2053.93     74.21 o 
   6   2   0     1322.61     1318.89     57.75 o 
   7   2   0     1895.20     2010.03     66.64 o 
   8   2   0      357.65      425.34     29.22 o 
   9   2   0       28.40       21.41     29.73 o 
  10   2   0      197.55      229.71     42.17 o 
  11   2   0      424.70      401.32     72.43 o 
  12   2   0        5.37        0.00     47.80 o 
   1   3   0      179.39      181.60     13.14 o 
   2   3   0     8276.88     8522.54    199.17 o 
   3   3   0     6418.90     6990.64    164.89 o 
   4   3   0      165.01      165.90      9.16 o 
   5   3   0      326.12      299.98     19.23 o 
   6   3   0     2625.13     2787.24    177.18 o 
   7   3   0     2917.65     2707.62    135.58 o 
   8   3   0      185.08      138.79     24.35 o 
   9   3   0      150.32       99.97     47.11 o 
  10   3   0      152.04      115.93     37.82 o 
  11   3   0       76.88       81.85     42.19 o 
   0   4   0     1019.84     1295.12     67.89 o 
   1   4   0      869.31     1170.26    110.31 o 
   2   4   0      204.54      228.73     17.75 o 
   3   4   0      146.17      115.38     19.50 o 
   4   4   0     2317.26     2582.09     65.94 o 
   5   4   0      882.91      925.92     30.28 o 
   6   4   0       62.27       43.18     21.11 o 
   7   4   0      196.65      165.40     23.97 o 
   8   4   0        4.60        0.00     23.63 o 
   9   4   0       51.83       20.04     28.08 o 
  10   4   0        0.22        0.00     40.43 o 
  11   4   0       23.91       34.77     45.61 o 
   1   5   0      610.62      490.54     33.00 o 
   2   5   0     1179.04     1121.84     68.31 o 
   3   5   0      153.80      132.69     20.52 o 
   4   5   0     2882.31     2975.94     76.61 o 
   5   5   0      650.88      675.90     34.44 o 
   6   5   0      396.96      497.82     30.70 o 
   7   5   0      456.86      517.62     34.64 o 
   8   5   0       10.21       21.88     26.03 o 
   9   5   0       78.18       68.99     31.51 o 
  10   5   0       44.07       37.32     40.62 o 
   0   6   0     4014.30     3990.48    190.57 o 
   1   6   0      652.19      624.73     43.14 o 
   2   6   0     3871.28     4041.31    166.54 o 
   3   6   0     3266.06     3174.24     94.44 o 
   4   6   0      502.99      575.28     42.99 o 
   5   6   0      703.23      708.48     54.16 o 
   6   6   0       75.56       71.55     24.20 o 
   7   6   0     1639.85     1763.42     88.54 o 
   8   6   0      138.27      170.77     31.52 o 
   9   6   0       60.21       16.77     34.23 o 
  10   6   0      192.59      201.84     59.41 o 
   1   7   0      421.61      489.89    111.26 o 
   2   7   0      295.45      315.45     30.10 o 
   3   7   0     1008.38      816.35     44.35 o 
   4   7   0      921.36      864.68     78.10 o 
   5   7   0       12.51        6.46     37.45 o 
   6   7   0     1533.13     1539.06    128.87 o 
   7   7   0     2626.90     2695.87    101.85 o 
   8   7   0      341.88      402.88     41.24 o 
   9   7   0       66.86       92.23     36.92 o 
   0   8   0     4645.77     4780.25    231.07 o 
   1   8   0     1814.71     1900.99     78.99 o 
   2   8   0      340.36      293.29     63.69 o 
   3   8   0      391.96      500.49     35.93 o 
   4   8   0      509.02      405.76     95.25 o 
   5   8   0     1517.02     1343.09     75.46 o 
   6   8   0      196.94      328.20     65.43 o 
   7   8   0       16.54        0.00     53.04 o 
   8   8   0      417.97      530.09     68.48 o 
   1   9   0     1059.88     1059.85     57.63 o 
   2   9   0      241.89      253.62     39.79 o 
   3   9   0       28.71        5.63     30.51 o 
   4   9   0      525.53      636.35    135.74 o 
   5   9   0      180.69      210.17     54.15 o 
   6   9   0       61.49       63.73     54.79 o 
   7   9   0      167.39      229.77     65.02 o 
   0  10   0     1251.15     1501.74    104.82 o 
   1  10   0      484.64      474.29     51.64 o 
   2  10   0      167.89      126.69     43.06 o 
   3  10   0      136.74      156.04     56.23 o 
   4  10   0       42.20       12.22     56.84 o 
   5  10   0      249.97      257.07     60.02 o 
 -12   1   1       11.22        6.88     45.97 o 
 -11   1   1       36.05        5.89     40.32 o 
 -10   1   1      515.78      490.65     46.66 o 
  -9   1   1       11.66        0.00     27.21 o 
  -8   1   1      262.03      227.99     19.63 o 
  -7   1   1       34.91       33.97      9.47 o 
  -6   1   1     3201.94     3300.52     80.87 o 
  -5   1   1       21.28       61.85      7.23 o 
  -4   1   1      662.07      784.41     21.97 o 
  -3   1   1      507.92      608.66     16.52 o 
  -2   1   1      415.27      484.12     21.96 o 
  -1   1   1    23271.30    24562.27    564.04 o 
   0   1   1     1438.93     1510.27     48.16 o 
   1   1   1     3865.59     4377.76    119.86 o 
   2   1   1     1649.57     2040.81     57.90 o 
   3   1   1     1067.50     1223.20     27.38 o 
   4   1   1     1062.28     1017.59     24.34 o 
   5   1   1        3.00       14.48      6.59 o 
   6   1   1      643.12      753.72     21.85 o 
   7   1   1       47.79       58.12     14.97 o 
   8   1   1     1634.51     1751.15     79.01 o 
   9   1   1      956.59      844.06     55.67 o 
  10   1   1        5.27       13.90     36.97 o 
  11   1   1      250.10      141.71     46.19 o 
  12   1   1      548.51      474.97     61.19 o 
 -12   2   1       12.67       34.03     50.40 o 
 -11   2   1       25.05        0.00     42.29 o 
 -10   2   1      414.99      422.67     73.72 o 
  -9   2   1     2484.48     2525.58    128.82 o 
  -8   2   1      104.82      100.45     25.13 o 
  -7   2   1     1274.15     1240.90     43.66 o 
  -6   2   1      637.55      647.30     25.87 o 
  -5   2   1     3381.25     3577.28     76.10 o 
  -4   2   1     3526.40     3385.27     71.59 o 
  -3   2   1      380.60      372.11     13.87 o 
  -2   2   1     2908.66     2631.84     63.19 o 
  -1   2   1    19990.94    21149.68    551.23 o 
   0   2   1      219.92      244.62     29.10 o 
   1   2   1       17.33       63.48      9.09 o 
   2   2   1     1499.97     1753.06     38.20 o 
   3   2   1     6059.67     6028.69    125.18 o 
   4   2   1     6797.38     6611.90    153.00 o 
   5   2   1      303.65      332.62     30.09 o 
   6   2   1      507.27      478.53     20.61 o 
   7   2   1      405.68      350.12     24.50 o 
   8   2   1      311.35      288.60     53.81 o 
   9   2   1     1703.06     1815.84    123.86 o 
  10   2   1      363.66      361.96     59.03 o 
  11   2   1      388.73      471.58     54.62 o 
 -11   3   1      492.97      531.23     56.51 o 
 -10   3   1      959.07     1019.07     63.93 o 
  -9   3   1     1381.34     1319.27     54.94 o 
  -8   3   1     2185.23     2207.32     96.86 o 
  -7   3   1      323.71      302.54     30.58 o 
  -6   3   1     4342.94     4260.08    104.82 o 
  -5   3   1     8274.67     8735.12    206.75 o 
  -4   3   1      238.56      184.96     12.15 o 
  -3   3   1      221.61      148.33     23.97 o 
  -2   3   1      196.58      299.90     12.80 o 
  -1   3   1     9539.48     9839.82    307.24 o 
   0   3   1     3648.92     3236.93    104.97 o 
   1   3   1      505.88      487.47     27.28 o 
   2   3   1     5979.22     5865.58    138.93 o 
   3   3   1     7540.83     7593.57    157.58 o 
   4   3   1      139.99      201.87     24.44 o 
   5   3   1     3603.52     3764.95     81.13 o 
   6   3   1      900.99      986.32     39.71 o 
   7   3   1     2149.83     2153.62     92.55 o 
   8   3   1      980.46      991.77     55.69 o 
   9   3   1       10.28       13.63     31.95 o 
  10   3   1     1344.37     1263.51     72.80 o 
  11   3   1      498.66      474.55     56.13 o 
 -11   4   1       63.97       30.18     46.95 o 
 -10   4   1      316.28      218.35     59.87 o 
  -9   4   1      743.53      756.65     76.20 o 
  -8   4   1      452.26      515.87     34.77 o 
  -7   4   1     3863.96     4143.43    203.79 o 
  -6   4   1      380.04      390.84     27.58 o 
  -5   4   1     1957.40     2200.64     81.89 o 
  -4   4   1     1468.86     1174.90     59.13 o 
  -3   4   1     1883.24     2292.20     58.99 o 
  -2   4   1    16615.06    17936.40    557.83 o 
  -1   4   1     5545.29     5493.95    175.99 o 
   0   4   1      159.80      149.46     30.39 o 
   1   4   1     7350.15     8111.40    256.24 o 
   2   4   1       48.06       94.28     10.81 o 
   3   4   1      520.00      709.41     23.82 o 
   4   4   1     4371.57     4376.14    107.59 o 
   5   4   1      386.93      407.69     23.57 o 
   6   4   1    13286.46    14223.58    394.06 o 
   7   4   1       72.77       61.85     22.21 o 
   8   4   1     2024.94     1949.22     70.89 o 
   9   4   1      439.66      419.19     44.05 o 
  10   4   1        8.24       17.94     37.31 o 
  11   4   1      429.69      529.87     82.08 o 
 -11   5   1       56.74       91.27     50.61 o 
 -10   5   1        1.04        3.67     40.26 o 
  -9   5   1      534.37      544.60     58.20 o 
  -8   5   1      926.88      972.35     48.18 o 
  -7   5   1     1178.94     1113.38     48.52 o 
  -6   5   1       51.48       46.15     20.90 o 
  -5   5   1       23.61       15.07     13.56 o 
  -4   5   1     2168.66     2159.14     58.87 o 
  -3   5   1     8815.90     8826.29    393.86 o 
  -2   5   1     2905.98     3137.19    106.52 o 
  -1   5   1     2127.43     2180.93     77.19 o 
   0   5   1     1581.27     1621.12     60.05 o 
   1   5   1       62.35       79.42     16.74 o 
   2   5   1      442.95      353.06     27.62 o 
   3   5   1      378.29      307.67     19.15 o 
   4   5   1      548.02      470.58     23.67 o 
   5   5   1     3064.12     3267.72    119.71 o 
   6   5   1      525.84      523.08     49.85 o 
   7   5   1       82.02       44.60     23.65 o 
   8   5   1       19.91       17.52     27.78 o 
   9   5   1        4.18       16.18     31.38 o 
  10   5   1      571.35      524.43     54.30 o 
 -10   6   1        3.54        0.00     37.84 o 
  -9   6   1        7.60        3.84     34.20 o 
  -8   6   1      474.09      518.02     91.45 o 
  -7   6   1     1388.30     1386.19     58.14 o 
  -6   6   1      627.04      594.92     36.39 o 
  -5   6   1        2.68        0.00     16.50 o 
  -4   6   1      230.35      229.35     26.43 o 
  -3   6   1      472.62      465.67     26.98 o 
  -2   6   1       77.75       57.73     19.48 o 
  -1   6   1      982.72      958.75     84.28 o 
   0   6   1      600.39      614.87     34.78 o 
   1   6   1     1131.74     1145.59     49.27 o 
   2   6   1      266.36      293.14     26.12 o 
   3   6   1        0.81        0.00     17.73 o 
   4   6   1       23.95        3.71     15.29 o 
   5   6   1      457.03      515.32     54.66 o 
   6   6   1     1140.21     1000.96     45.71 o 
   7   6   1      717.89      794.85     65.49 o 
   8   6   1      154.28      158.11     36.07 o 
   9   6   1      105.55       89.02     33.95 o 
  10   6   1       57.20       76.53     45.12 o 
  -9   7   1       72.53       62.42     37.75 o 
  -8   7   1        4.92        6.75     31.48 o 
  -7   7   1      257.24      270.98     39.74 o 
  -6   7   1      180.03      191.30     28.92 o 
  -5   7   1       20.33       25.13     38.34 o 
  -4   7   1      748.40      701.89     36.73 o 
  -3   7   1      121.92      104.27     22.80 o 
  -2   7   1        5.77        7.17     23.86 o 
  -1   7   1      173.02      159.99     25.77 o 
   0   7   1       60.48       47.43     24.53 o 
   1   7   1      833.91      809.20     75.76 o 
   2   7   1      512.14      493.22     35.10 o 
   3   7   1      201.00      171.33     67.59 o 
   4   7   1      202.04      191.03     36.36 o 
   5   7   1      114.97      120.43     39.51 o 
   6   7   1       50.01       57.20     26.91 o 
   7   7   1        0.10        0.00     29.87 o 
   8   7   1       11.00       12.02     34.50 o 
   9   7   1        0.50        0.00     35.94 o 
  -8   8   1        3.69        0.00     38.36 o 
  -7   8   1      161.71      162.03     55.40 o 
  -6   8   1      846.11      893.41     68.68 o 
  -5   8   1       57.52       21.13     40.20 o 
  -4   8   1     1143.88     1006.17     66.46 o 
  -3   8   1      222.52      229.78     29.18 o 
  -2   8   1      165.68      151.54     64.98 o 
  -1   8   1        0.49        2.18     28.58 o 
   0   8   1      426.56      411.77     37.64 o 
   1   8   1     2705.90     2594.17     98.47 o 
   2   8   1        7.68       10.61     27.61 o 
   3   8   1       55.30       35.94     25.68 o 
   4   8   1      217.67      183.68     42.27 o 
   5   8   1      231.32      179.28     43.97 o 
   6   8   1      533.90      484.20     55.74 o 
   7   8   1       25.02       28.75     55.33 o 
   8   8   1        6.43       20.68     39.46 o 
  -7   9   1      159.93      158.14     62.21 o 
  -6   9   1       49.56       32.62     55.90 o 
  -5   9   1       19.12        0.00     49.12 o 
  -4   9   1       97.65      117.62     47.07 o 
  -3   9   1      603.65      678.38     44.80 o 
  -2   9   1      610.99      711.37     50.64 o 
  -1   9   1       40.58       11.24     33.02 o 
   0   9   1      174.76      169.65     37.89 o 
   1   9   1      212.29      193.41     36.47 o 
   2   9   1     1800.92     1835.84    245.45 o 
   3   9   1     1230.63     1255.68     75.14 o 
   4   9   1        6.09       28.10     46.55 o 
   5   9   1       32.99       55.30     49.47 o 
   6   9   1       66.41       23.91     53.49 o 
  -5  10   1      268.95      165.16     59.21 o 
  -4  10   1      169.98      252.03     59.90 o 
  -3  10   1        0.59        4.61     37.73 o 
  -2  10   1      247.78      341.17     63.01 o 
  -1  10   1     1179.33     1277.80     71.32 o 
   0  10   1       64.67       55.32     37.76 o 
   1  10   1      476.76      661.00     80.57 o 
   2  10   1      108.37      101.49     83.59 o 
   3  10   1       87.84      108.70     54.95 o 
   4  10   1      291.43      318.27     57.13 o 
 -12   0   2       43.48        0.00     67.51 o 
 -11   0   2     1094.33     1085.40     94.61 o 
 -10   0   2      599.97      638.25     74.32 o 
  -9   0   2      584.95      704.32     67.13 o 
  -8   0   2      781.54      742.73     72.20 o 
  -7   0   2      271.94      244.60     36.71 o 
  -6   0   2     9838.07     9181.29    303.52 o 
  -5   0   2     4555.77     4077.75    138.32 o 
  -4   0   2      131.91      127.97     12.26 o 
  -3   0   2      775.51      766.95     29.44 o 
  -2   0   2      137.18      131.26      8.31 o 
  -1   0   2    12666.56    12238.09    379.40 o 
   0   0   2    15470.38    16040.28    492.27 o 
   1   0   2        0.80        0.00      3.04 o 
   2   0   2    45798.17    48357.91   1566.36 o 
   3   0   2    16352.98    16083.61    525.03 o 
   4   0   2     3486.52     3367.35    141.64 o 
   5   0   2     5915.56     5956.76    199.41 o 
   6   0   2     1355.85     1357.11     75.08 o 
   7   0   2     1363.59     1544.12     98.54 o 
   8   0   2     2500.02     2631.86    155.61 o 
   9   0   2      160.25      142.44     46.55 o 
  10   0   2      256.98      260.96     62.67 o 
  11   0   2      101.04       41.85     63.12 o 
  12   0   2      945.87      880.06     96.04 o 
 -12   1   2      250.31      201.68     53.77 o 
 -11   1   2       34.95       26.03     40.93 o 
 -10   1   2     1442.49     1576.20    134.83 o 
  -9   1   2      819.81      860.33     73.53 o 
  -8   1   2      860.22      869.99     51.04 o 
  -7   1   2     2927.58     2728.52     68.25 o 
  -6   1   2     1641.40     1593.62     42.31 o 
  -5   1   2     1770.31     1559.59     40.27 o 
  -4   1   2       23.35       17.88      5.59 o 
  -3   1   2     6524.48     7198.96    167.72 o 
  -2   1   2     6448.70     6675.43    155.09 o 
  -1   1   2    19567.95    20461.33    533.24 o 
   0   1   2      957.77      848.71     27.85 o 
   1   1   2      822.73      697.98     15.94 o 
   2   1   2      618.21      643.62     21.88 o 
   3   1   2     3129.68     3016.05     86.01 o 
   4   1   2     3893.58     3609.32     87.03 o 
   5   1   2      799.84      808.61     25.45 o 
   6   1   2      809.36      697.21     28.21 o 
   7   1   2      841.01      889.40     58.25 o 
   8   1   2      356.69      395.93     41.36 o 
   9   1   2     1463.45     1592.52     93.21 o 
  10   1   2       13.41       19.32     36.80 o 
  11   1   2     1225.09     1253.62    230.31 o 
  12   1   2      396.66      360.89     57.41 o 
 -12   2   2        3.78       14.21     44.73 o 
 -11   2   2       41.33       16.02     40.36 o 
 -10   2   2      698.62      571.91     47.91 o 
  -9   2   2     1379.79     1354.33     49.63 o 
  -8   2   2     1513.53     1567.38     53.47 o 
  -7   2   2      296.57      350.59     19.41 o 
  -6   2   2      461.23      436.54     16.79 o 
  -5   2   2     3756.40     3901.05     93.83 o 
  -4   2   2      262.10      355.04     17.19 o 
  -3   2   2      758.27      638.13     18.82 o 
  -2   2   2      863.55      996.20     26.23 o 
  -1   2   2     4381.73     4579.99    143.42 o 
   0   2   2     3324.61     3328.92    147.59 o 
   1   2   2       30.78       21.26      4.37 o 
   2   2   2      699.03      651.08     18.91 o 
   3   2   2      391.69      348.55     11.23 o 
   4   2   2      402.99      379.12     22.41 o 
   5   2   2      756.32      646.95     22.69 o 
   6   2   2       17.64       15.44     13.02 o 
   7   2   2      678.03      665.67     53.83 o 
   8   2   2        9.21       10.87     28.82 o 
   9   2   2      468.34      440.90     44.55 o 
  10   2   2      638.64      618.91     51.14 o 
  11   2   2      116.64       80.03     42.95 o 
 -11   3   2       60.06       28.39     42.38 o 
 -10   3   2       93.63       49.87     36.84 o 
  -9   3   2       42.45       11.67     25.57 o 
  -8   3   2      727.71      684.16     28.58 o 
  -7   3   2        1.21        5.37     14.20 o 
  -6   3   2      292.70      316.44     16.69 o 
  -5   3   2        3.25        2.31      8.31 o 
  -4   3   2     2868.49     2870.47     70.57 o 
  -3   3   2      647.00      789.77     23.45 o 
  -2   3   2       87.04       80.47      7.08 o 
  -1   3   2     4390.03     4650.60    148.19 o 
   0   3   2     4791.78     4763.02    151.99 o 
   1   3   2     2159.06     2189.81     73.10 o 
   2   3   2     6226.25     6676.02    155.77 o 
   3   3   2      106.55       84.77      7.46 o 
   4   3   2        2.04        4.20      7.01 o 
   5   3   2       21.70       15.70     12.16 o 
   6   3   2      498.82      482.92     27.77 o 
   7   3   2     1561.92     1676.32     60.28 o 
   8   3   2      245.72      245.20     35.51 o 
   9   3   2        0.57        0.00     31.82 o 
  10   3   2       27.32        3.52     36.62 o 
  11   3   2       34.71       16.42     44.11 o 
 -11   4   2      238.14      251.52     51.86 o 
 -10   4   2        4.47        0.00     37.33 o 
  -9   4   2      218.31      197.81     32.01 o 
  -8   4   2      719.87      698.79     38.93 o 
  -7   4   2      196.30      208.84     32.30 o 
  -6   4   2     1206.30     1251.11     39.26 o 
  -5   4   2      598.79      600.26     23.50 o 
  -4   4   2     1642.22     1756.91     48.09 o 
  -3   4   2      275.76      291.82     14.99 o 
  -2   4   2      745.71      911.72     81.51 o 
  -1   4   2      209.04      179.14     43.71 o 
   0   4   2     1353.91     1534.06     78.18 o 
   1   4   2      618.54      719.66     31.44 o 
   2   4   2      219.16      204.71     22.72 o 
   3   4   2        5.53       28.72     12.02 o 
   4   4   2       95.48      104.80      9.84 o 
   5   4   2      382.09      441.81     26.50 o 
   6   4   2     3955.76     4261.81    128.21 o 
   7   4   2      731.21      697.76     36.44 o 
   8   4   2      128.60       48.42     26.69 o 
   9   4   2      378.74      390.53     55.51 o 
  10   4   2       21.54        3.28     41.11 o 
  11   4   2       59.39       22.50     46.79 o 
 -11   5   2       12.20        3.37     48.26 o 
 -10   5   2       94.31       61.32     34.47 o 
  -9   5   2      634.77      572.06     54.87 o 
  -8   5   2       22.17       19.90     26.97 o 
  -7   5   2        7.80        4.02     23.31 o 
  -6   5   2       97.99       71.89     22.07 o 
  -5   5   2     1305.51     1177.79     37.61 o 
  -4   5   2     2004.15     2081.65     57.33 o 
  -3   5   2      559.12      634.44     45.89 o 
  -2   5   2     3541.76     3694.02    123.76 o 
  -1   5   2      374.37      417.33     27.44 o 
   0   5   2      207.46      178.44     25.28 o 
   1   5   2       48.31       22.40     15.31 o 
   2   5   2      278.48      275.86     22.12 o 
   3   5   2      377.36      307.94     35.13 o 
   4   5   2     1467.78     1602.25     46.47 o 
   5   5   2        9.43        4.72     17.43 o 
   6   5   2      803.94      838.49     40.18 o 
   7   5   2     1133.99     1256.33     60.52 o 
   8   5   2      118.22      119.06     30.45 o 
   9   5   2      302.62      311.86     54.27 o 
  10   5   2       12.40        7.12     40.57 o 
 -10   6   2        4.55        0.00     37.91 o 
  -9   6   2      406.76      423.05     41.41 o 
  -8   6   2     1902.96     1942.23    188.52 o 
  -7   6   2      209.40      179.26     29.32 o 
  -6   6   2      533.35      503.21     51.71 o 
  -5   6   2       27.18       23.79     16.35 o 
  -4   6   2     1869.73     1866.30     62.14 o 
  -3   6   2     4361.49     4477.48    158.40 o 
  -2   6   2      503.49      436.24     66.75 o 
  -1   6   2      351.52      369.91     27.58 o 
   0   6   2      100.67       86.08     19.96 o 
   1   6   2       22.62       12.08     19.80 o 
   2   6   2     1110.48     1041.98     46.28 o 
   3   6   2     1137.05     1124.61     43.27 o 
   4   6   2     1049.10     1065.21     44.08 o 
   5   6   2     6595.91     6729.69    195.11 o 
   6   6   2     2026.21     2087.16     74.77 o 
   7   6   2      334.04      317.10     69.30 o 
   8   6   2       71.10       67.27     32.21 o 
   9   6   2      526.36      616.96     46.74 o 
  10   6   2      726.14      894.47    162.31 o 
  -9   7   2      431.24      436.35     44.87 o 
  -8   7   2      357.76      422.72     57.55 o 
  -7   7   2     1014.08     1030.60     75.50 o 
  -6   7   2      116.20      107.60     39.69 o 
  -5   7   2     3206.07     3337.39    103.24 o 
  -4   7   2     1405.36     1447.09     60.47 o 
  -3   7   2       53.17       52.94     22.05 o 
  -2   7   2       62.19       52.94     22.82 o 
  -1   7   2      926.29      916.99     86.24 o 
   0   7   2     1868.46     1920.36     99.53 o 
   1   7   2      572.33      538.80     40.19 o 
   2   7   2     2146.54     2237.14     96.16 o 
   3   7   2      162.55      149.13     24.39 o 
   4   7   2      162.24      162.45     39.24 o 
   5   7   2     1587.66     1431.35     75.86 o 
   6   7   2     1668.38     1883.53     71.90 o 
   7   7   2      802.45      759.89     93.03 o 
   8   7   2      553.54      543.33     52.77 o 
   9   7   2      902.87      934.74     82.57 o 
  -8   8   2      319.45      362.84     43.63 o 
  -7   8   2       62.51       23.36     49.49 o 
  -6   8   2      711.07      628.38    116.52 o 
  -5   8   2       69.37       65.01     42.06 o 
  -4   8   2      671.44      708.87     47.29 o 
  -3   8   2      356.38      271.04     85.96 o 
  -2   8   2      588.47      617.94     41.12 o 
  -1   8   2      969.41      930.44     53.66 o 
   0   8   2     1254.86     1171.35     58.01 o 
   1   8   2       16.82       12.18     28.60 o 
   2   8   2      879.49     1013.50     52.60 o 
   3   8   2      129.84      110.90     31.13 o 
   4   8   2      813.19      903.68     62.48 o 
   5   8   2      677.94      731.19     67.17 o 
   6   8   2       42.81       21.30     48.76 o 
   7   8   2      114.75      149.29     54.10 o 
   8   8   2       37.15       65.11     39.04 o 
  -7   9   2       13.13        9.49     62.21 o 
  -6   9   2       40.65       21.03     52.64 o 
  -5   9   2       93.04       74.08     49.91 o 
  -4   9   2      164.38      171.09     34.17 o 
  -3   9   2      140.56      136.50     46.03 o 
  -2   9   2     1506.35     1850.97    228.00 o 
  -1   9   2     1958.28     2015.62     85.57 o 
   0   9   2        1.89        0.00     34.39 o 
   1   9   2      363.47      464.93     59.53 o 
   2   9   2       28.12       18.10     34.84 o 
   3   9   2     1334.93     1241.80     73.31 o 
   4   9   2      751.20      694.01     59.71 o 
   5   9   2       63.45       50.32     53.07 o 
   6   9   2       84.21       43.11     58.51 o 
  -5  10   2      312.51      357.49     62.84 o 
  -4  10   2       42.46        6.94     58.32 o 
  -3  10   2       63.11       77.43     39.03 o 
  -2  10   2       32.97       46.89     42.20 o 
  -1  10   2       93.80       72.04     43.71 o 
   0  10   2      136.24      149.55     44.98 o 
   1  10   2        0.10        0.00     39.41 o 
   2  10   2       34.73       27.05     43.48 o 
   3  10   2        1.74        9.50     53.74 o 
   4  10   2        7.42        1.84     54.04 o 
 -12   1   3      130.41      147.39     49.17 o 
 -11   1   3      535.27      593.23     83.25 o 
 -10   1   3      610.68      735.05     51.95 o 
  -9   1   3       31.81        3.44     28.63 o 
  -8   1   3       48.02       56.19     12.20 o 
  -7   1   3     1246.77     1334.63     37.98 o 
  -6   1   3      921.52      751.91     27.33 o 
  -5   1   3     1154.59     1320.33     35.45 o 
  -4   1   3     1771.44     1886.93     47.27 o 
  -3   1   3     1072.50     1207.62     31.12 o 
  -2   1   3       85.81      100.57      8.63 o 
  -1   1   3      216.75      293.94     11.19 o 
   0   1   3        3.47        2.76      3.32 o 
   1   1   3      635.27      675.35     15.89 o 
   2   1   3    14159.32    14315.86    329.88 o 
   3   1   3     3773.67     3907.56     93.06 o 
   4   1   3      517.28      488.31     28.01 o 
   5   1   3      299.70      303.44     21.52 o 
   6   1   3       45.12       31.01     12.64 o 
   7   1   3      678.67      773.27     50.81 o 
   8   1   3      128.62      115.40     28.20 o 
   9   1   3       14.59       15.17     32.19 o 
  10   1   3       12.81       12.13     35.14 o 
  11   1   3       69.80       39.82     43.54 o 
 -12   2   3       38.47        6.27     49.63 o 
 -11   2   3      141.73      126.24     45.16 o 
 -10   2   3      561.52      594.29     49.68 o 
  -9   2   3      261.09      249.57     22.70 o 
  -8   2   3      720.70      784.35     37.20 o 
  -7   2   3     4187.51     4065.06     99.69 o 
  -6   2   3      478.13      484.51     20.66 o 
  -5   2   3      216.92      142.82     10.28 o 
  -4   2   3     1096.53     1244.80     33.36 o 
  -3   2   3     4651.80     4774.85    112.89 o 
  -2   2   3     8164.66     8009.59    210.97 o 
  -1   2   3    20866.53    21995.68    959.91 o 
   0   2   3      883.78      936.73     26.67 o 
   1   2   3     3442.16     3574.79     81.90 o 
   2   2   3       68.31       80.76      6.23 o 
   3   2   3     6474.33     6347.96    225.14 o 
   4   2   3     2248.09     2294.07     58.66 o 
   5   2   3     2000.05     2080.27     54.87 o 
   6   2   3     2468.02     2587.53     67.53 o 
   7   2   3      237.55      270.70     47.59 o 
   8   2   3      879.31      789.78    139.79 o 
   9   2   3        2.88       16.75     31.79 o 
  10   2   3      332.10      353.86     46.33 o 
  11   2   3      958.51      930.84     67.64 o 
 -11   3   3      544.53      485.27     53.35 o 
 -10   3   3      101.49       62.04     39.13 o 
  -9   3   3      285.91      281.58     24.45 o 
  -8   3   3     3942.81     4203.67    124.74 o 
  -7   3   3      766.16      765.99     26.32 o 
  -6   3   3     7171.06     7171.47    170.33 o 
  -5   3   3     1734.72     1784.96     47.15 o 
  -4   3   3      325.88      241.27     16.36 o 
  -3   3   3    13892.62    14480.19    335.20 o 
  -2   3   3      289.99      298.27     19.10 o 
  -1   3   3     3166.20     2916.93     94.84 o 
   0   3   3     1522.00     1402.19     52.46 o 
   1   3   3     2090.97     1995.01     54.33 o 
   2   3   3       25.00       48.36      6.82 o 
   3   3   3      721.21      743.33     24.94 o 
   4   3   3     3022.23     3108.92     68.41 o 
   5   3   3     4355.82     4363.10    125.70 o 
   6   3   3      472.24      464.44     22.17 o 
   7   3   3      759.96      818.90     37.82 o 
   8   3   3     3902.15     4091.07    159.88 o 
   9   3   3      277.88      297.97     43.06 o 
  10   3   3      804.70      958.30     66.40 o 
  11   3   3        2.45       32.46     47.69 o 
 -11   4   3      221.49      194.68     47.48 o 
 -10   4   3     1648.27     1652.49    150.67 o 
  -9   4   3      104.84       61.63     27.28 o 
  -8   4   3      445.39      477.87     33.77 o 
  -7   4   3      479.25      410.81     33.18 o 
  -6   4   3        1.05        0.00     11.47 o 
  -5   4   3     2986.75     3106.94     77.93 o 
  -4   4   3      114.03       70.90     10.24 o 
  -3   4   3       66.14       32.26      8.49 o 
  -2   4   3    10284.38    10785.15    339.46 o 
  -1   4   3     2518.63     2669.06     90.18 o 
   0   4   3     8017.34     7845.77    248.40 o 
   1   4   3    12317.25    12702.21    397.71 o 
   2   4   3      473.28      577.01     32.76 o 
   3   4   3      472.31      302.00     15.24 o 
   4   4   3     1834.40     1666.90     46.64 o 
   5   4   3       48.52       36.10     13.36 o 
   6   4   3     5946.02     6240.35    180.16 o 
   7   4   3      299.37      211.62     82.65 o 
   8   4   3      286.75      361.79     71.18 o 
   9   4   3      417.92      507.68     87.26 o 
  10   4   3       27.54       24.68     41.27 o 
  11   4   3      253.37      224.25     54.45 o 
 -11   5   3       75.20       52.21     45.86 o 
 -10   5   3      959.17      980.30     81.34 o 
  -9   5   3      655.05      595.08     40.88 o 
  -8   5   3     1002.05     1120.58     52.07 o 
  -7   5   3       36.59       42.25     22.59 o 
  -6   5   3       26.79       10.15     16.01 o 
  -5   5   3      737.46      828.99     30.16 o 
  -4   5   3      698.85      709.51     26.78 o 
  -3   5   3     2847.10     2886.66     85.28 o 
  -2   5   3      147.84      134.34     18.63 o 
  -1   5   3     4104.05     4100.55    136.01 o 
   0   5   3     4308.71     4649.72    152.44 o 
   1   5   3      659.70      677.78     44.39 o 
   2   5   3       70.54       47.89     17.90 o 
   3   5   3      265.23      286.23     22.58 o 
   4   5   3     6060.36     6309.97    180.26 o 
   5   5   3     8875.19     8876.67    252.53 o 
   6   5   3      200.65      186.41     29.40 o 
   7   5   3      552.23      495.84     67.83 o 
   8   5   3        8.50       17.90     28.82 o 
   9   5   3      455.77      430.02     47.90 o 
  10   5   3      416.88      419.89     81.40 o 
 -10   6   3      372.61      351.87     44.20 o 
  -9   6   3       50.30       56.45     33.59 o 
  -8   6   3       30.91       16.98     30.24 o 
  -7   6   3      632.79      517.60     35.77 o 
  -6   6   3       36.26       39.34     25.26 o 
  -5   6   3     1020.09     1140.68     39.30 o 
  -4   6   3      215.50      242.72     24.89 o 
  -3   6   3       41.07       46.87     19.06 o 
  -2   6   3      319.80      345.49     28.44 o 
  -1   6   3      848.98      804.63     72.13 o 
   0   6   3       61.10       47.17     19.76 o 
   1   6   3     1491.03     1447.73    112.24 o 
   2   6   3        0.51        0.00     19.62 o 
   3   6   3      160.56      172.08     30.77 o 
   4   6   3        1.59       13.63     19.70 o 
   5   6   3      167.83      175.77     24.41 o 
   6   6   3      268.70      210.86     26.90 o 
   7   6   3        6.75       12.91     28.40 o 
   8   6   3      214.89      232.33     36.12 o 
   9   6   3      176.02      124.51     42.97 o 
  -9   7   3       25.95       22.80     35.93 o 
  -8   7   3      219.15      134.74     34.38 o 
  -7   7   3       17.95        0.00     30.51 o 
  -6   7   3      137.02      109.04     43.58 o 
  -5   7   3        5.01        4.60     24.26 o 
  -4   7   3       95.74       45.60     23.84 o 
  -3   7   3       39.53       33.26     22.74 o 
  -2   7   3        1.48        0.00     23.21 o 
  -1   7   3        1.29        0.00     24.27 o 
   0   7   3      125.39      115.89     26.71 o 
   1   7   3      206.87      208.35     32.09 o 
   2   7   3        2.32        8.19     23.82 o 
   3   7   3      106.52       99.15     27.33 o 
   4   7   3       15.34        0.00     35.28 o 
   5   7   3        0.81        0.00     38.80 o 
   6   7   3       50.75       39.07     28.21 o 
   7   7   3       74.14      101.36     33.45 o 
   8   7   3      187.35      160.51     38.52 o 
   9   7   3       75.04       35.23     43.80 o 
  -8   8   3        4.31        5.74     58.27 o 
  -7   8   3        0.41       23.86     51.08 o 
  -6   8   3       58.42       51.62     49.32 o 
  -5   8   3      236.59      200.18     57.37 o 
  -4   8   3      910.78      910.32     49.95 o 
  -3   8   3     3051.66     3392.52    105.17 o 
  -2   8   3        1.56        0.00     29.88 o 
  -1   8   3      127.03      128.65     31.97 o 
   0   8   3      919.54      964.75     52.23 o 
   1   8   3     1277.64     1338.44    150.31 o 
   2   8   3      888.11      848.34     60.28 o 
   3   8   3      255.56      170.10     41.18 o 
   4   8   3       14.00        0.00     40.78 o 
   5   8   3      468.80      460.00     60.77 o 
   6   8   3        1.37        3.27     48.70 o 
   7   8   3      476.57      622.50     68.76 o 
  -7   9   3        4.94        0.00     56.85 o 
  -6   9   3      263.56      266.77     91.92 o 
  -5   9   3      109.90        0.00     52.65 o 
  -4   9   3       42.86       30.88     32.14 o 
  -3   9   3      362.66      436.02     74.76 o 
  -2   9   3        9.61       13.91     34.17 o 
  -1   9   3      571.63      710.13     70.92 o 
   0   9   3      202.12      200.03     51.31 o 
   1   9   3       10.88       22.71     33.42 o 
   2   9   3      567.05      538.29     45.49 o 
   3   9   3       25.95       14.42     43.56 o 
   4   9   3     1020.62      971.94    220.02 o 
   5   9   3      270.46      296.38     52.92 o 
   6   9   3       63.66       21.13     52.57 o 
  -5  10   3      322.16      285.59     64.72 o 
  -4  10   3       62.63       65.26     57.45 o 
  -3  10   3      101.43       65.55     40.62 o 
  -2  10   3      193.75      281.89     63.99 o 
  -1  10   3       18.74       12.40     41.91 o 
   0  10   3      844.63      823.66     59.54 o 
   1  10   3      881.62     1060.90     65.61 o 
   2  10   3       13.32        0.00     45.68 o 
   3  10   3      512.42      586.27     64.29 o 
   4  10   3      187.82      201.29     61.79 o 
 -12   0   4     1484.63     1220.72    107.25 o 
 -11   0   4      224.35      172.41     63.58 o 
 -10   0   4      216.25      186.56     51.84 o 
  -9   0   4       24.39       24.52     43.59 o 
  -8   0   4       12.30       14.14     17.16 o 
  -7   0   4       16.25        5.66     15.09 o 
  -6   0   4     7842.56     7998.68    266.47 o 
  -5   0   4      528.56      603.59     27.64 o 
  -4   0   4     7840.81     7156.65    236.87 o 
  -2   0   4    69034.67    74483.38   1934.14 o 
  -1   0   4    32793.43    34978.31    909.76 o 
   0   0   4     4857.69     6120.53    159.25 o 
   1   0   4    21052.01    21202.24    551.28 o 
   2   0   4    19637.52    18442.00    482.27 o 
   3   0   4     4678.27     4912.53    129.39 o 
   4   0   4    25331.15    28214.05    918.70 o 
   5   0   4     1074.63      800.61     71.79 o 
   6   0   4      782.12      894.64     42.68 o 
   7   0   4      533.23      539.27     67.28 o 
   8   0   4       48.26       20.55     27.15 o 
   9   0   4      238.75       93.92     47.08 o 
  10   0   4     2562.39     2637.46    169.76 o 
  11   0   4      253.45      250.90     66.98 o 
 -12   1   4        1.49        0.00     45.96 o 
 -11   1   4       74.23       90.79     43.64 o 
 -10   1   4      257.93      251.25     41.40 o 
  -9   1   4       32.30       18.32     17.69 o 
  -8   1   4     2337.80     2391.97     62.75 o 
  -7   1   4     5893.39     6150.50    146.71 o 
  -6   1   4       12.89        5.81      9.02 o 
  -5   1   4      237.89      144.73      9.91 o 
  -4   1   4      791.35      722.38     21.44 o 
  -3   1   4     1098.53     1010.77     25.51 o 
  -2   1   4    33390.78    35805.14    799.41 o 
  -1   1   4     5643.33     6387.09    128.26 o 
   0   1   4     1451.30     1267.73     35.73 o 
   1   1   4     1464.07     1280.53     28.28 o 
   2   1   4      456.18      445.58     12.21 o 
   3   1   4    18438.11    18925.56    436.74 o 
   4   1   4      235.20      191.91     16.17 o 
   5   1   4      962.63      968.54     29.74 o 
   6   1   4      729.45      792.77     48.70 o 
   7   1   4       97.46      113.71     20.84 o 
   8   1   4       37.37       12.76     22.81 o 
   9   1   4      341.12      268.88     37.85 o 
  10   1   4      868.70      931.17     64.52 o 
  11   1   4     1394.83     1418.98     84.01 o 
 -12   2   4       59.24       29.70     47.98 o 
 -11   2   4        4.17        2.30     42.36 o 
 -10   2   4      330.45      295.39     43.16 o 
  -9   2   4     1999.66     2105.32     70.36 o 
  -8   2   4      382.36      337.17     35.91 o 
  -7   2   4      730.11      753.53     27.97 o 
  -6   2   4     1336.71     1339.40     42.37 o 
  -5   2   4       13.73       10.22      8.45 o 
  -4   2   4      881.30      869.87     25.16 o 
  -3   2   4     1768.43     1875.58     44.76 o 
  -2   2   4       84.58       57.34      6.27 o 
  -1   2   4     2839.81     2628.33     84.90 o 
   0   2   4       56.54       35.84     10.70 o 
   1   2   4      220.64      129.08      9.91 o 
   2   2   4      248.29      407.79     14.21 o 
   3   2   4      383.03      444.96     20.03 o 
   4   2   4     1982.06     1959.56     60.32 o 
   5   2   4     3804.32     3929.66    114.34 o 
   6   2   4       12.19        1.92     14.23 o 
   7   2   4      681.86      735.13     43.13 o 
   8   2   4        0.84        3.05     28.86 o 
   9   2   4      583.50      434.30     44.47 o 
  10   2   4      233.02      194.41     41.38 o 
  11   2   4       94.80       66.47     45.73 o 
 -11   3   4      116.94      119.04     45.92 o 
 -10   3   4       87.63       96.03     24.21 o 
  -9   3   4     1074.37     1086.63     44.00 o 
  -8   3   4      176.90      187.10     20.27 o 
  -7   3   4      726.99      784.24     36.19 o 
  -6   3   4     1396.33     1470.04     41.47 o 
  -5   3   4      678.87      657.83     34.12 o 
  -4   3   4     3860.53     3931.25     95.37 o 
  -3   3   4       35.75       41.02      7.60 o 
  -2   3   4       69.06      103.38     28.74 o 
  -1   3   4      700.92      782.17     29.63 o 
   0   3   4     1884.80     2031.12     67.68 o 
   1   3   4     1663.29     2037.46     55.46 o 
   2   3   4        7.62       10.41      6.89 o 
   3   3   4     2600.05     2778.26     60.93 o 
   4   3   4     4937.49     5423.09    154.81 o 
   5   3   4      338.80      345.44     50.55 o 
   6   3   4       54.13       39.36     15.13 o 
   7   3   4      133.57       94.02     22.65 o 
   8   3   4     1741.83     1885.24     88.41 o 
   9   3   4      345.50      368.29     92.52 o 
  10   3   4        0.03        0.93     40.06 o 
  11   3   4       20.12        6.53     46.25 o 
 -11   4   4       85.24       86.01     44.02 o 
 -10   4   4       11.85       13.92     30.54 o 
  -9   4   4       26.30       18.46     19.95 o 
  -8   4   4       16.58       25.63     18.84 o 
  -7   4   4        3.09        0.50     13.51 o 
  -6   4   4        1.62        4.12     11.71 o 
  -5   4   4        0.26        2.72     10.32 o 
  -4   4   4      239.54      245.53     17.22 o 
  -3   4   4       65.22       47.69      9.32 o 
  -2   4   4       31.93       23.84     12.93 o 
  -1   4   4       19.17       15.08     11.88 o 
   0   4   4        1.17       15.36     13.20 o 
   1   4   4      179.26      137.74     15.65 o 
   2   4   4      961.24     1115.56     28.89 o 
   3   4   4       76.94       57.01      9.49 o 
   4   4   4      148.37      122.23     18.08 o 
   5   4   4     1639.40     1735.89     49.76 o 
   6   4   4     1205.65     1246.39     39.91 o 
   7   4   4      858.11      822.04     50.61 o 
   8   4   4        6.36        0.00     33.38 o 
   9   4   4        3.93        0.00     39.29 o 
  10   4   4       52.36       23.71     42.54 o 
 -11   5   4       30.89       11.97     45.20 o 
 -10   5   4       75.38       35.14     33.02 o 
  -9   5   4      539.42      515.10     59.69 o 
  -8   5   4      239.74      234.41     32.04 o 
  -7   5   4      139.91       87.11     27.28 o 
  -6   5   4        3.12        4.44     16.51 o 
  -5   5   4       93.79       64.88     15.44 o 
  -4   5   4      762.82      697.24     26.51 o 
  -3   5   4     2075.07     2185.65     67.79 o 
  -2   5   4     1945.84     2090.08     75.84 o 
  -1   5   4       46.39       34.00     15.81 o 
   0   5   4     4898.92     4915.41    160.95 o 
   1   5   4      201.37      138.55     46.96 o 
   2   5   4        0.92        7.06     15.08 o 
   3   5   4      504.76      444.49     34.45 o 
   4   5   4      344.80      368.35     19.28 o 
   5   5   4      268.71      289.48     19.78 o 
   6   5   4      105.74       77.64     40.69 o 
   7   5   4      458.21      453.76     34.20 o 
   8   5   4      526.50      489.15     50.44 o 
   9   5   4      165.42      169.65     43.67 o 
  10   5   4       28.73       31.24     45.43 o 
 -10   6   4       12.63        2.43     37.14 o 
  -9   6   4      137.82      123.64     34.97 o 
  -8   6   4      149.13      186.47     32.17 o 
  -7   6   4       86.53       88.32     27.39 o 
  -6   6   4      790.36      814.43     45.79 o 
  -5   6   4      208.91      208.53     34.93 o 
  -4   6   4      620.43      604.80     31.25 o 
  -3   6   4     2915.77     2898.50    178.16 o 
  -2   6   4       66.36       67.49     20.93 o 
  -1   6   4     5372.19     5679.10    210.03 o 
   0   6   4     2480.62     2448.25     88.41 o 
   1   6   4      181.85      151.60     22.40 o 
   2   6   4       66.65       55.92     22.09 o 
   3   6   4      461.87      474.82     28.02 o 
   4   6   4     2504.38     2809.34     90.55 o 
   5   6   4     2209.31     2493.63    141.08 o 
   6   6   4       18.38        1.39     23.69 o 
   7   6   4      492.35      521.06     39.02 o 
   8   6   4      151.40      143.07     33.18 o 
   9   6   4      238.35      221.92     46.52 o 
  -9   7   4      557.90      636.94     49.41 o 
  -8   7   4      152.31      130.58     33.87 o 
  -7   7   4      331.62      314.92     43.26 o 
  -6   7   4      585.65      522.18     57.60 o 
  -5   7   4     1321.37     1531.10    101.04 o 
  -4   7   4     1503.76     1545.48     58.19 o 
  -3   7   4      291.53      270.73     27.36 o 
  -2   7   4     2017.19     1942.17     77.33 o 
  -1   7   4      975.21     1058.35     78.79 o 
   0   7   4      795.43      677.50     57.86 o 
   1   7   4     1868.64     1956.91     77.87 o 
   2   7   4       13.16        2.20     23.70 o 
   3   7   4     1298.06     1380.79     70.14 o 
   4   7   4       71.89      139.24     37.79 o 
   5   7   4       13.77        6.36     39.39 o 
   6   7   4       16.46       26.40     29.71 o 
   7   7   4      233.55      221.22     55.03 o 
   8   7   4     1211.68     1290.38    141.51 o 
  -8   8   4      257.00      168.83     57.75 o 
  -7   8   4        1.33       16.03     52.13 o 
  -6   8   4     1011.16     1034.78     73.02 o 
  -5   8   4      413.33      392.08     58.84 o 
  -4   8   4     1116.63     1166.86    126.17 o 
  -3   8   4       26.47       10.83     27.63 o 
  -2   8   4       89.64       93.20     32.16 o 
  -1   8   4     4331.01     4714.55    162.90 o 
   0   8   4      156.24      144.62     32.93 o 
   1   8   4        8.51        0.00     28.63 o 
   2   8   4       22.66       58.40     31.80 o 
   3   8   4       54.17        7.45     37.93 o 
   4   8   4     2257.10     2269.43    103.87 o 
   5   8   4      438.02      468.23     96.20 o 
   6   8   4       46.85       38.82     52.90 o 
   7   8   4      653.20      796.63    175.85 o 
  -7   9   4      328.95      342.29     70.13 o 
  -6   9   4       36.45        0.00     53.11 o 
  -5   9   4        3.10        0.36     49.98 o 
  -4   9   4       87.63       69.03     34.11 o 
  -3   9   4       74.52       38.98     34.05 o 
  -2   9   4     2116.41     2489.45    169.27 o 
  -1   9   4        5.99       14.86     36.40 o 
   0   9   4       49.02       54.95     34.63 o 
   1   9   4      257.78      237.53     39.68 o 
   2   9   4       71.00       42.53     48.74 o 
   3   9   4     1378.65     1308.32     91.47 o 
   4   9   4      169.53      104.64     60.70 o 
   5   9   4      171.33      256.28     80.00 o 
   6   9   4      481.35      577.47    122.53 o 
  -4  10   4      227.53      303.70     45.33 o 
  -3  10   4      424.83      440.02     45.97 o 
  -2  10   4      436.09      444.69     51.42 o 
  -1  10   4        4.59       20.41     44.47 o 
   0  10   4       78.59       50.15     41.82 o 
   1  10   4      329.87      290.83     46.24 o 
   2  10   4      249.79      287.81    134.04 o 
   3  10   4      136.39       37.83     51.01 o 
   4  10   4       95.47       25.24     58.95 o 
 -12   1   5       14.81       12.11     49.11 o 
 -11   1   5      190.20      164.44     45.78 o 
 -10   1   5       11.37       30.68     36.02 o 
  -9   1   5       44.38       35.64     19.15 o 
  -8   1   5     1591.24     1771.54     49.44 o 
  -7   1   5     1054.86     1163.82     40.06 o 
  -6   1   5      245.68      223.67     13.37 o 
  -5   1   5      762.13      744.26     23.05 o 
  -4   1   5     3668.12     3414.43     93.00 o 
  -3   1   5     2456.09     2262.02     53.39 o 
  -2   1   5    20788.14    23323.90    429.20 o 
  -1   1   5    19940.86    21565.27    429.11 o 
   0   1   5     6967.82     7430.69    163.63 o 
   1   1   5     5947.39     6030.11    124.53 o 
   2   1   5     7884.12     8061.60    165.65 o 
   3   1   5       44.54       55.23      5.69 o 
   4   1   5       25.43       65.59     10.44 o 
   5   1   5      483.12      548.02     31.20 o 
   6   1   5       69.74       72.81     20.64 o 
   7   1   5       71.41       47.71     30.18 o 
   8   1   5      118.07       96.87     24.45 o 
   9   1   5     1122.03     1063.36     61.70 o 
  10   1   5      438.91      552.46    103.65 o 
  11   1   5      149.19      120.17     47.68 o 
 -12   2   5      124.51      110.14     46.84 o 
 -11   2   5        8.41       15.74     40.55 o 
 -10   2   5       20.34        2.99     21.77 o 
  -9   2   5       42.03       33.52     19.04 o 
  -8   2   5     3109.01     3272.14     83.04 o 
  -7   2   5     3866.69     3938.39     97.16 o 
  -6   2   5        6.18        1.97      9.75 o 
  -5   2   5     1732.77     1582.77     42.28 o 
  -4   2   5       67.74       59.62     18.65 o 
  -3   2   5     5629.75     5498.53    113.87 o 
  -2   2   5      760.92      613.34     21.26 o 
  -1   2   5      316.40      322.49     12.72 o 
   0   2   5      622.47      436.87     28.79 o 
   1   2   5     2701.70     2623.67     56.23 o 
   2   2   5      553.50      610.71     16.47 o 
   3   2   5     1851.85     1717.73     53.65 o 
   4   2   5       52.26       41.88     11.16 o 
   5   2   5     3642.74     3607.59     89.41 o 
   6   2   5     3401.90     3527.90    104.83 o 
   7   2   5      387.60      372.96     27.48 o 
   8   2   5      222.49      236.53     35.44 o 
   9   2   5       40.84        0.00     36.32 o 
  10   2   5      990.20      986.05     65.82 o 
  11   2   5      681.94      775.24     65.24 o 
 -11   3   5      699.82      699.45     56.53 o 
 -10   3   5       22.17       25.91     22.38 o 
  -9   3   5     2158.63     2477.78     83.84 o 
  -8   3   5      526.77      530.41     36.45 o 
  -7   3   5      341.37      353.19     18.37 o 
  -6   3   5      303.59      266.92     22.11 o 
  -5   3   5     1079.78     1145.11     33.48 o 
  -4   3   5    14163.85    14291.97    376.62 o 
  -3   3   5     9395.35     9586.43    224.31 o 
  -2   3   5      443.07      364.67     16.41 o 
  -1   3   5     5988.29     5850.57    184.97 o 
   0   3   5     3097.57     3414.60     89.61 o 
   1   3   5      447.44      729.18     23.41 o 
   2   3   5     1183.49      979.27     25.40 o 
   3   3   5      219.83      194.56     15.55 o 
   4   3   5     2933.08     3117.45     78.35 o 
   5   3   5      190.51      195.64     44.06 o 
   6   3   5      146.12      166.60     18.18 o 
   7   3   5     2096.24     2061.07     92.98 o 
   8   3   5       88.65      107.87     32.20 o 
   9   3   5     1270.57     1358.72     73.79 o 
  10   3   5      707.82      742.67     91.24 o 
 -11   4   5     1608.07     1823.17     94.27 o 
 -10   4   5      278.37      359.19     30.95 o 
  -9   4   5      291.41      259.27     26.25 o 
  -8   4   5     1162.63     1174.80     54.07 o 
  -7   4   5       73.18       60.19     14.54 o 
  -6   4   5      843.34      918.84     30.28 o 
  -5   4   5      192.61      131.70     12.63 o 
  -4   4   5     1997.68     2008.57     52.94 o 
  -3   4   5     1594.01     1550.53     55.49 o 
  -2   4   5     2310.67     2033.82    217.13 o 
  -1   4   5       68.20       52.82     16.01 o 
   0   4   5    10365.35    10649.36    333.79 o 
   1   4   5      131.29      229.61     14.30 o 
   2   4   5     3807.16     3678.99     80.22 o 
   3   4   5    11368.47    12169.92    251.53 o 
   4   4   5     3209.31     3142.82     80.46 o 
   5   4   5     1648.26     1623.49     47.44 o 
   6   4   5      150.29      101.27     26.55 o 
   7   4   5      144.20      125.82     25.57 o 
   8   4   5     2850.98     3024.16    127.17 o 
   9   4   5      404.83      493.97     48.68 o 
  10   4   5      579.63      527.73     56.88 o 
 -11   5   5        2.67        9.42     40.60 o 
 -10   5   5       34.18       36.31     33.72 o 
  -9   5   5      700.91      768.79     45.96 o 
  -8   5   5       24.96        6.48     19.66 o 
  -7   5   5      770.50      760.08     39.91 o 
  -6   5   5      787.03      767.22     49.33 o 
  -5   5   5      791.22      809.72     28.72 o 
  -4   5   5      631.72      668.39     31.79 o 
  -3   5   5       38.28       22.79     12.83 o 
  -2   5   5     4735.31     4909.89    130.43 o 
  -1   5   5     6569.55     6746.71    217.71 o 
   0   5   5        8.38        0.00     15.82 o 
   1   5   5      403.66      344.50     46.43 o 
   2   5   5      907.24      828.62     51.79 o 
   3   5   5     1318.08     1451.19     68.05 o 
   4   5   5     3262.63     3556.40    108.03 o 
   5   5   5        8.39       13.83     15.80 o 
   6   5   5       80.61       81.50     24.13 o 
   7   5   5     1234.70     1396.02    104.71 o 
   8   5   5      207.15      221.80     39.29 o 
   9   5   5      353.06      371.27     58.01 o 
  10   5   5       70.31       41.50     50.76 o 
 -10   6   5      293.96      299.52     42.22 o 
  -9   6   5      122.56       82.05     34.02 o 
  -8   6   5        2.02        0.00     27.40 o 
  -7   6   5       18.79        9.90     25.73 o 
  -6   6   5      103.00      126.41     20.92 o 
  -5   6   5     1173.66     1155.04     46.28 o 
  -4   6   5      114.00       95.26     20.43 o 
  -3   6   5      914.52      858.48    111.19 o 
  -2   6   5     1296.34     1119.02     79.47 o 
  -1   6   5      749.51      767.22     39.82 o 
   0   6   5        4.08       21.47     20.07 o 
   1   6   5       13.20        8.48     20.54 o 
   2   6   5      381.47      350.99     26.53 o 
   3   6   5     1238.35     1352.41    118.67 o 
   4   6   5      259.67      265.11     26.14 o 
   5   6   5        0.74        0.00     22.94 o 
   6   6   5       17.28       12.75     24.12 o 
   7   6   5       87.29       76.51     28.96 o 
   8   6   5      234.50      219.99     44.72 o 
   9   6   5      156.61      138.58     49.51 o 
  -9   7   5        8.81        5.49     35.96 o 
  -8   7   5      110.28       72.09     33.94 o 
  -7   7   5       28.25        7.53     29.38 o 
  -6   7   5      672.19      625.80     39.95 o 
  -5   7   5       91.04      100.18     26.50 o 
  -4   7   5      360.55      277.46     38.80 o 
  -3   7   5      652.51      613.02     57.33 o 
  -2   7   5      109.05       85.72     26.26 o 
  -1   7   5     1202.57      499.67     53.66 o 
   0   7   5     2363.13     2391.01     90.98 o 
   1   7   5       68.63       22.70     24.21 o 
   2   7   5      405.83      430.48     30.90 o 
   3   7   5       55.54       24.86     34.13 o 
   4   7   5       55.56      100.67     40.23 o 
   5   7   5      257.52      196.54     40.88 o 
   6   7   5      106.88       91.02     31.45 o 
   7   7   5        3.52        2.01     32.80 o 
   8   7   5        0.13        0.00     34.44 o 
  -8   8   5       40.55       13.29     54.60 o 
  -7   8   5        1.42        0.00     52.88 o 
  -6   8   5      124.62       74.26     49.80 o 
  -5   8   5      771.83      613.56     65.06 o 
  -4   8   5      243.66      222.07     32.32 o 
  -3   8   5       67.04       47.62     27.44 o 
  -2   8   5      394.50      379.58     42.69 o 
  -1   8   5      224.27      171.44     46.28 o 
   0   8   5      146.72      128.60     33.23 o 
   1   8   5       41.35       14.77     30.71 o 
   2   8   5      108.79       97.80     35.81 o 
   3   8   5      165.40       88.70     58.20 o 
   4   8   5      269.99      260.71     49.88 o 
   5   8   5        5.20       24.41     47.29 o 
   6   8   5       55.57       71.38     52.16 o 
   7   8   5      285.18      323.62     62.02 o 
  -6   9   5      334.51      346.05     63.99 o 
  -5   9   5        6.87        7.91     33.52 o 
  -4   9   5        9.48       16.58     33.00 o 
  -3   9   5      252.15      187.78     37.22 o 
  -2   9   5     1398.95     1557.24     74.26 o 
  -1   9   5      746.89      814.56     84.12 o 
   0   9   5      783.26      815.94     54.77 o 
   1   9   5       77.74       54.75     37.04 o 
   2   9   5      117.70      135.06     47.58 o 
   3   9   5      306.05      249.12     51.19 o 
   4   9   5      370.27      353.64     58.68 o 
   5   9   5       82.18       61.23     54.63 o 
  -4  10   5       85.64       60.71     41.44 o 
  -3  10   5       30.24       29.93     39.33 o 
  -2  10   5        2.90        0.03     44.51 o 
  -1  10   5      268.68      325.99     52.03 o 
   0  10   5      623.07      603.34     57.39 o 
   1  10   5      153.77      157.80     60.17 o 
   2  10   5      238.36      223.06     56.77 o 
   3  10   5     1280.51     1499.39    143.04 o 
 -12   0   6      745.55      658.00     90.52 o 
 -11   0   6       49.85       27.10     59.41 o 
 -10   0   6      871.40      977.32     85.68 o 
  -9   0   6     1654.70     1819.61     74.14 o 
  -8   0   6     1876.33     1780.00     70.02 o 
  -7   0   6       30.74        5.58     16.43 o 
  -6   0   6      164.48      179.68     20.85 o 
  -5   0   6     5124.21     5333.51    240.07 o 
  -4   0   6     5038.22     4442.82    149.71 o 
  -3   0   6     1740.42     1738.65     48.71 o 
  -2   0   6     1345.61     1380.19     39.12 o 
  -1   0   6       33.82       16.01      7.63 o 
   0   0   6     1924.28     2361.56     64.90 o 
   1   0   6     5164.34     4876.08    129.73 o 
   2   0   6    13855.70    13628.23    357.52 o 
   3   0   6       62.14       45.37     16.19 o 
   4   0   6     5492.91     5665.67    151.04 o 
   5   0   6     3724.69     4026.42    140.62 o 
   6   0   6     2183.23     2197.51     86.08 o 
   7   0   6      687.32      693.00    115.27 o 
   8   0   6     1102.62     1214.78     71.14 o 
   9   0   6     3024.59     3235.44    126.18 o 
  10   0   6     1249.64     1287.40    108.38 o 
  11   0   6      405.77      295.85     79.92 o 
 -12   1   6       33.61       31.34     49.85 o 
 -11   1   6      228.26      234.64     47.19 o 
 -10   1   6      118.10      125.09     36.01 o 
  -9   1   6      180.22      152.76     17.55 o 
  -8   1   6     1099.18     1205.21     84.31 o 
  -7   1   6      372.83      386.49     17.98 o 
  -6   1   6     3964.11     3945.06     96.24 o 
  -5   1   6     6546.94     6663.99    178.12 o 
  -4   1   6      417.99      430.67     17.55 o 
  -3   1   6     1321.88     1208.73     27.78 o 
  -2   1   6     4989.82     5166.81     97.36 o 
  -1   1   6      344.54      286.92     10.57 o 
   0   1   6      863.64      664.69     17.24 o 
   1   1   6       36.35       77.33      6.69 o 
   2   1   6     4262.74     4212.59     88.46 o 
   3   1   6     6445.84     6560.92    136.80 o 
   4   1   6      232.59      263.34     14.88 o 
   5   1   6     4111.67     4027.08     99.00 o 
   6   1   6     1784.32     1961.75     65.57 o 
   7   1   6        9.14        0.00     20.72 o 
   8   1   6      310.60      331.46     59.47 o 
   9   1   6        8.05        0.40     28.83 o 
  10   1   6      344.99      338.42     48.65 o 
  11   1   6      203.49      213.20     82.12 o 
 -12   2   6      454.04      290.87     55.73 o 
 -11   2   6       79.49       85.96     42.74 o 
 -10   2   6       84.05      105.83     24.17 o 
  -9   2   6       48.72       40.31     20.45 o 
  -8   2   6      221.65      251.13     24.91 o 
  -7   2   6     1680.88     1762.34     49.09 o 
  -6   2   6       95.11       84.61     12.56 o 
  -5   2   6     1911.82     1885.57     65.55 o 
  -4   2   6     6262.63     6478.75    134.00 o 
  -3   2   6     8517.27     9343.75    211.32 o 
  -2   2   6      346.21      445.57     16.21 o 
  -1   2   6     1664.70     1581.37     38.88 o 
   0   2   6       89.10       89.52     13.22 o 
   1   2   6     2000.81     1885.02     41.62 o 
   2   2   6        9.08       16.44      6.04 o 
   3   2   6     3374.23     3760.76     90.80 o 
   4   2   6     1486.79     1242.58     36.23 o 
   5   2   6      396.65      356.27     19.01 o 
   6   2   6      135.76      152.01     21.13 o 
   7   2   6      200.89      115.38     51.49 o 
   8   2   6      153.71      119.37     35.59 o 
   9   2   6      633.37      694.11     55.47 o 
  10   2   6        5.30       19.14     42.72 o 
 -11   3   6        6.60       19.12     42.70 o 
 -10   3   6     1626.98     1612.60    100.17 o 
  -9   3   6        7.77        6.41     20.62 o 
  -8   3   6      168.41      147.68     17.36 o 
  -7   3   6       74.02       65.42     13.97 o 
  -6   3   6      103.04       78.96     12.82 o 
  -5   3   6      518.32      602.68     23.71 o 
  -4   3   6      778.45      879.31     26.97 o 
  -3   3   6       57.51       49.82      7.60 o 
  -2   3   6     2673.73     2622.47     73.74 o 
  -1   3   6      354.42      377.33     18.87 o 
   0   3   6     1272.38     1408.73     40.68 o 
   1   3   6      961.00      980.60     30.48 o 
   2   3   6     7776.21     8567.78    177.57 o 
   3   3   6     1983.43     1973.99     45.16 o 
   4   3   6      726.96      777.44     37.64 o 
   5   3   6     1739.59     1899.46     53.10 o 
   6   3   6      630.08      628.32     32.36 o 
   7   3   6      502.95      490.73     32.14 o 
   8   3   6      369.38      334.36     38.89 o 
   9   3   6       82.27       64.75     37.65 o 
  10   3   6        0.68        0.33     42.98 o 
 -11   4   6      135.95       91.04     29.87 o 
 -10   4   6      220.28      191.90     36.70 o 
  -9   4   6       57.99       65.94     21.50 o 
  -8   4   6       29.92       27.32     19.93 o 
  -7   4   6        6.16        7.81     14.40 o 
  -6   4   6      561.94      566.08     23.26 o 
  -5   4   6      226.20      235.65     15.49 o 
  -4   4   6      841.87      791.01     87.37 o 
  -3   4   6     2384.92     2470.98     71.97 o 
  -2   4   6      424.24      495.58     42.31 o 
  -1   4   6      306.67      340.12     19.00 o 
   0   4   6      101.94       95.83     12.19 o 
   1   4   6      206.34      227.15     20.66 o 
   2   4   6       98.58      105.86     10.76 o 
   3   4   6      248.27      273.05     26.81 o 
   4   4   6     1127.95     1182.78     36.98 o 
   5   4   6      171.04      178.27     17.92 o 
   6   4   6       14.93        0.00     17.63 o 
   7   4   6      390.97      455.16     42.15 o 
   8   4   6      442.29      462.79     45.46 o 
   9   4   6      390.15      348.32     79.62 o 
  10   4   6       33.34       30.30     47.74 o 
 -10   5   6      738.69      563.80     44.66 o 
  -9   5   6      199.70      175.42     26.07 o 
  -8   5   6      645.40      659.06     62.44 o 
  -7   5   6      128.48       90.69     17.00 o 
  -6   5   6      141.59      126.09     16.27 o 
  -5   5   6      116.23      114.48     14.10 o 
  -4   5   6       13.98       12.51     13.41 o 
  -3   5   6      141.78      128.08     33.68 o 
  -2   5   6      358.38      316.18     22.74 o 
  -1   5   6     2179.36     2245.92     77.98 o 
   0   5   6     1724.16     1650.15    119.51 o 
   1   5   6     1001.03      918.42     41.42 o 
   2   5   6      877.51      987.05     47.11 o 
   3   5   6      737.18      782.61     28.61 o 
   4   5   6      526.58      555.60     24.93 o 
   5   5   6        4.91        2.37     15.89 o 
   6   5   6      962.51     1045.31     87.31 o 
   7   5   6       48.07       33.09     27.72 o 
   8   5   6      521.43      531.25     53.32 o 
   9   5   6       11.81        0.00     44.44 o 
 -10   6   6       42.36       30.86     39.48 o 
  -9   6   6      663.84      633.44     99.00 o 
  -8   6   6        0.12        0.00     30.18 o 
  -7   6   6     1556.74     1615.21     87.32 o 
  -6   6   6      495.00      647.95     38.65 o 
  -5   6   6      133.95      130.80     24.62 o 
  -4   6   6      134.02      114.83     21.49 o 
  -3   6   6      659.38      629.71     44.19 o 
  -2   6   6     4662.38     4660.58    156.67 o 
  -1   6   6     2427.75     2488.35     90.47 o 
   0   6   6     1506.07     1630.46     66.28 o 
   1   6   6      857.81      848.02     42.69 o 
   2   6   6     2715.53     2933.22     89.64 o 
   3   6   6       95.63      105.37     32.07 o 
   4   6   6       40.46       30.81     22.16 o 
   5   6   6      109.98       94.75     38.58 o 
   6   6   6     1588.34     1552.90    100.67 o 
   7   6   6     2417.52     2726.32     95.42 o 
   8   6   6       21.89       17.22     40.71 o 
   9   6   6      466.81      528.15     59.88 o 
  -9   7   6        0.32        5.82     35.88 o 
  -8   7   6      576.46      612.16     74.71 o 
  -7   7   6      181.60      239.70     51.19 o 
  -6   7   6     1899.70     1904.21    105.13 o 
  -5   7   6     1464.02     1542.94     59.02 o 
  -4   7   6       16.25       24.08     23.70 o 
  -3   7   6     1500.58     1439.61     54.75 o 
  -2   7   6     2287.96     2566.39     95.94 o 
  -1   7   6       83.55       78.46     29.21 o 
   0   7   6      162.24      107.20     31.07 o 
   1   7   6      158.62      159.59     28.27 o 
   2   7   6     1525.36     1516.65    131.62 o 
   3   7   6     4399.22     4379.78    164.11 o 
   4   7   6      279.50      260.81     76.90 o 
   5   7   6       80.67      128.88     43.41 o 
   6   7   6       79.11       38.59     30.97 o 
   7   7   6      309.15      293.20     39.69 o 
   8   7   6      645.69      607.65     61.93 o 
  -8   8   6       66.79       37.02     59.82 o 
  -7   8   6      513.50      537.11     87.00 o 
  -6   8   6      514.39      571.81     42.62 o 
  -5   8   6      327.30      307.25     35.59 o 
  -4   8   6      561.93      537.21     38.45 o 
  -3   8   6      214.50      180.04     31.70 o 
  -2   8   6     1346.16      706.06     66.75 o 
  -1   8   6      612.93      595.26     43.77 o 
   0   8   6       15.68        0.00     31.56 o 
   1   8   6      705.86      829.52     56.54 o 
   2   8   6      584.63      671.32    199.32 o 
   3   8   6      293.65      256.84     45.04 o 
   4   8   6      476.62      480.58     55.48 o 
   5   8   6       77.04      117.43     47.71 o 
   6   8   6      719.51      663.46    126.81 o 
   7   8   6       99.61       98.63     63.76 o 
  -6   9   6        5.05        0.00     57.92 o 
  -5   9   6       85.05       60.55     35.40 o 
  -4   9   6       10.05        1.75     34.61 o 
  -3   9   6       55.31       73.90     33.54 o 
  -2   9   6       24.58        0.00     37.67 o 
  -1   9   6      395.79      341.19     88.40 o 
   0   9   6     1388.66     1513.86     94.72 o 
   1   9   6      399.53      312.50     61.08 o 
   2   9   6       80.12       97.88     46.94 o 
   3   9   6      281.61      270.26     82.84 o 
   4   9   6       18.86       28.75     51.72 o 
   5   9   6      385.55      267.55     61.00 o 
  -4  10   6      328.45      355.68     47.85 o 
  -3  10   6      194.60      115.23     43.45 o 
  -2  10   6       35.75       55.40     42.02 o 
  -1  10   6       82.39       79.61     46.00 o 
   0  10   6       42.31       51.09     45.97 o 
   1  10   6      317.66      328.09     72.73 o 
   2  10   6       67.01       47.14     54.02 o 
 -12   1   7       36.19        9.61     46.88 o 
 -11   1   7      131.48      123.26     51.54 o 
 -10   1   7      525.69      546.89     33.78 o 
  -9   1   7     1352.31     1376.06     81.51 o 
  -8   1   7      506.83      510.50     37.79 o 
  -7   1   7      302.74      293.01     34.70 o 
  -6   1   7      185.80      168.02     33.60 o 
  -5   1   7      965.52      975.57     32.74 o 
  -4   1   7     2287.75     2241.89     49.14 o 
  -3   1   7      665.88      731.93     17.19 o 
  -2   1   7     2562.19     2712.08     56.67 o 
  -1   1   7      739.84      702.48     19.86 o 
   0   1   7        6.82        1.68      5.98 o 
   1   1   7        6.10       10.15      5.43 o 
   2   1   7       95.92       88.05      7.10 o 
   3   1   7     1772.47     1781.97     37.04 o 
   4   1   7     4068.20     4108.18     89.01 o 
   5   1   7      127.75      110.26     18.96 o 
   6   1   7      816.83      766.04     39.90 o 
   7   1   7       17.71       11.18     19.53 o 
   8   1   7      704.52      786.21     35.55 o 
   9   1   7      377.21      463.20     38.10 o 
  10   1   7      102.14      102.92     44.51 o 
 -12   2   7        0.01        0.00     50.48 o 
 -11   2   7       32.22      100.27     45.32 o 
 -10   2   7      109.51      118.63     24.82 o 
  -9   2   7      259.28      211.28     19.70 o 
  -8   2   7      533.31      596.47     29.59 o 
  -7   2   7      180.55      159.62     15.39 o 
  -6   2   7     2233.22     2325.48     67.50 o 
  -5   2   7     5628.87     5716.48    136.53 o 
  -4   2   7      677.02      699.02     27.07 o 
  -3   2   7     1045.63      904.08     25.79 o 
  -2   2   7      260.91      253.11     12.65 o 
  -1   2   7     1963.22     1681.96     37.11 o 
   0   2   7     2558.29     2302.58    100.36 o 
   1   2   7     3068.64     3221.28     68.57 o 
   2   2   7      425.41      351.12     12.46 o 
   3   2   7     1084.71     1047.23     37.25 o 
   4   2   7      226.74      194.78     15.22 o 
   5   2   7     2367.16     2347.10     62.38 o 
   6   2   7     1114.21     1195.81     46.36 o 
   7   2   7     1874.75     1966.11     68.29 o 
   8   2   7      783.57      824.70    117.73 o 
   9   2   7        3.10       11.68     39.48 o 
  10   2   7        3.68        0.00     35.47 o 
 -11   3   7       48.38       38.69     27.87 o 
 -10   3   7        7.62        0.00     23.70 o 
  -9   3   7     2280.71     2284.36    109.09 o 
  -8   3   7        7.74        7.71     15.58 o 
  -7   3   7     2311.60     2448.86     76.63 o 
  -6   3   7      201.91      180.98     41.01 o 
  -5   3   7       12.18        8.18     10.76 o 
  -4   3   7     6181.63     6368.62    151.25 o 
  -3   3   7     1800.09     1824.83     46.17 o 
  -2   3   7     3583.70     3458.18     95.86 o 
  -1   3   7     1858.69     1678.67     47.90 o 
   0   3   7     5055.07     5542.68    177.03 o 
   1   3   7     4182.54     3840.81     90.41 o 
   2   3   7     4944.27     5209.39    110.16 o 
   3   3   7      291.68      242.88     15.62 o 
   4   3   7     2765.42     2916.01     88.96 o 
   5   3   7       13.63       13.36     14.38 o 
   6   3   7      774.31      764.94     36.70 o 
   7   3   7      123.73       92.88     36.12 o 
   8   3   7      548.17      464.11     46.50 o 
   9   3   7     2057.98     2045.22    103.65 o 
  10   3   7      247.18      179.02     47.95 o 
 -11   4   7      801.20      804.27     44.73 o 
 -10   4   7      111.98       80.52     25.25 o 
  -9   4   7       77.15       76.46     24.51 o 
  -8   4   7      976.24     1088.10     44.21 o 
  -7   4   7        0.38        0.00     14.35 o 
  -6   4   7     1089.92     1061.77     37.40 o 
  -5   4   7       53.67       50.64     12.14 o 
  -4   4   7      100.71       81.32     11.89 o 
  -3   4   7     2352.50     2227.41     65.90 o 
  -2   4   7     5906.54     5675.46    154.26 o 
  -1   4   7        9.42       15.31     11.79 o 
   0   4   7     2239.60     2052.47     57.97 o 
   1   4   7      939.26     1042.65     33.71 o 
   2   4   7     7271.15     7926.62    165.61 o 
   3   4   7     2644.30     2672.89     69.37 o 
   4   4   7      294.15      253.01     22.47 o 
   5   4   7     2031.54     2173.71    104.68 o 
   6   4   7      165.05      162.54     23.61 o 
   7   4   7      678.44      741.84     51.12 o 
   8   4   7      658.04      793.92     91.84 o 
   9   4   7      121.47       95.28     44.58 o 
 -10   5   7        2.04        2.10     28.13 o 
  -9   5   7      235.01      214.86     43.15 o 
  -8   5   7      402.87      453.10     30.92 o 
  -7   5   7     1697.49     1776.51     67.80 o 
  -6   5   7        2.24        4.96     14.44 o 
  -5   5   7       85.50       67.75     15.63 o 
  -4   5   7      135.40      128.53     16.55 o 
  -3   5   7       45.16       17.83     13.75 o 
  -2   5   7     1955.49     1999.84     61.13 o 
  -1   5   7     4358.62     4700.92    153.50 o 
   0   5   7     1342.59     1554.90     57.55 o 
   1   5   7     3196.58     3306.11    113.01 o 
   2   5   7     2216.71     2408.06     63.22 o 
   3   5   7       48.60       26.28     14.26 o 
   4   5   7     1258.04     1373.02     43.30 o 
   5   5   7     3473.27     3592.00     93.19 o 
   6   5   7     1091.49     1209.20     85.83 o 
   7   5   7     1010.96     1078.86    134.08 o 
   8   5   7      155.30      117.52     41.44 o 
   9   5   7      187.51      240.82     47.95 o 
 -10   6   7        9.04        0.00     37.08 o 
  -9   6   7       34.24       29.56     34.87 o 
  -8   6   7      256.37      268.89     34.04 o 
  -7   6   7       39.42       43.83     18.79 o 
  -6   6   7      189.11      210.71     41.96 o 
  -5   6   7      405.10      368.36     25.54 o 
  -4   6   7       10.93        3.69     15.74 o 
  -3   6   7     1662.93     1639.75     54.27 o 
  -2   6   7      400.28      372.34     41.66 o 
  -1   6   7      160.15      178.19     26.57 o 
   0   6   7       38.73       30.96     30.39 o 
   1   6   7       61.53       71.33     23.88 o 
   2   6   7     1120.17     1123.40     57.97 o 
   3   6   7     1325.58     1413.56    164.31 o 
   4   6   7      269.85      241.47     32.73 o 
   5   6   7        2.05        7.17     19.56 o 
   6   6   7        4.74        8.52     27.27 o 
   7   6   7      138.60      110.39     32.47 o 
   8   6   7       38.31       22.14     42.42 o 
  -9   7   7       23.05        0.35     39.50 o 
  -8   7   7        1.09       12.01     35.09 o 
  -7   7   7       21.20       55.70     46.23 o 
  -6   7   7        0.09        2.35     27.59 o 
  -5   7   7       16.02        0.00     26.22 o 
  -4   7   7      193.79      190.97     28.19 o 
  -3   7   7        0.01        2.22     23.16 o 
  -2   7   7       15.26       11.17     27.76 o 
  -1   7   7      395.84      427.89     35.98 o 
   0   7   7      223.09      234.49     32.42 o 
   1   7   7       11.00        2.10     25.97 o 
   2   7   7      202.01      170.29     53.47 o 
   3   7   7      420.28      396.91     43.62 o 
   4   7   7      104.41      206.49     43.14 o 
   5   7   7      452.20      549.59     54.77 o 
   6   7   7       72.75       76.14     32.27 o 
   7   7   7       17.96       43.79     33.36 o 
  -7   8   7        0.25        0.00     54.78 o 
  -6   8   7        6.77       26.40     32.97 o 
  -5   8   7       79.87       87.58     32.38 o 
  -4   8   7       48.47       63.33     42.12 o 
  -3   8   7      770.37      926.56    260.03 o 
  -2   8   7      932.98      856.31     84.92 o 
  -1   8   7      678.68      616.89    326.73 o 
   0   8   7        6.47        9.82     32.86 o 
   1   8   7        8.37        0.00     32.75 o 
   2   8   7      993.36     1061.36    116.29 o 
   3   8   7      332.79      373.49     56.04 o 
   4   8   7       18.13        3.87     46.08 o 
   5   8   7       50.94       96.83     46.83 o 
   6   8   7       21.82       15.42     49.17 o 
  -6   9   7      424.47      516.17     89.08 o 
  -5   9   7      253.67      155.55     41.35 o 
  -4   9   7      286.12      290.17     44.50 o 
  -3   9   7       40.17       33.72     36.06 o 
  -2   9   7      509.11      506.95     49.14 o 
  -1   9   7       66.78       90.79     40.56 o 
   0   9   7       53.63        7.83     39.16 o 
   1   9   7     1012.50      983.98     82.80 o 
   2   9   7      236.79      166.62     47.34 o 
   3   9   7       35.86       16.41     44.35 o 
   4   9   7        5.20        9.56     52.91 o 
  -3  10   7      665.35      672.34     64.52 o 
  -2  10   7       78.40      102.02     47.84 o 
  -1  10   7       28.25       25.59     47.14 o 
   0  10   7      112.17       41.25     57.67 o 
   1  10   7        0.04        0.00     56.99 o 
   2  10   7      497.91      587.98     69.19 o 
 -12   0   8      153.30      170.14     75.84 o 
 -11   0   8      182.67      121.32     63.12 o 
 -10   0   8     1553.00     1577.40     73.49 o 
  -9   0   8      705.64      690.41     40.88 o 
  -8   0   8      508.99      496.13     31.64 o 
  -7   0   8        8.46       10.53     17.25 o 
  -6   0   8      209.38      225.64     20.22 o 
  -5   0   8      335.05      248.34     39.13 o 
  -4   0   8     4158.52     3948.88    106.88 o 
  -3   0   8      973.94      907.04     28.98 o 
  -2   0   8     7050.40     6841.87    214.98 o 
  -1   0   8     1148.58      915.82     38.30 o 
   0   0   8     1616.91     1665.61     48.01 o 
   1   0   8     1071.09     1093.83     44.04 o 
   2   0   8      660.82      609.72     49.95 o 
   3   0   8    11924.89    12104.58    319.36 o 
   4   0   8     8644.40     8365.89    281.17 o 
   5   0   8      382.60      400.01     43.94 o 
   6   0   8      146.36      174.31     29.25 o 
   7   0   8       41.44       23.93     28.49 o 
   8   0   8      195.37      247.50     39.62 o 
   9   0   8      891.10     1072.91    156.48 o 
  10   0   8       98.81       42.46     60.09 o 
 -12   1   8       65.74       83.21     48.00 o 
 -11   1   8      477.96      470.99     50.45 o 
 -10   1   8      372.18      387.08     28.23 o 
  -9   1   8        6.14        0.00     15.87 o 
  -8   1   8      221.71      226.14     18.44 o 
  -7   1   8     1442.84     1523.05     53.26 o 
  -6   1   8     2047.36     2142.52     63.85 o 
  -5   1   8     3389.05     3625.26     88.62 o 
  -4   1   8      472.97      651.05     29.45 o 
  -3   1   8    22810.08    23554.25    434.69 o 
  -2   1   8      454.24      574.02     15.43 o 
  -1   1   8     3022.09     2689.18     62.79 o 
   0   1   8     2504.95     2359.11     50.64 o 
   1   1   8      799.45      897.02     21.15 o 
   2   1   8     5732.79     5679.76    107.71 o 
   3   1   8        3.90        8.78      7.56 o 
   4   1   8     1221.04     1205.18     32.36 o 
   5   1   8      532.81      561.63     41.42 o 
   6   1   8      356.31      316.90     32.79 o 
   7   1   8      751.55      841.75     39.94 o 
   8   1   8     3262.79     3266.80     99.67 o 
   9   1   8       46.47       51.44     33.59 o 
  10   1   8       24.91       74.21     38.79 o 
 -11   2   8      331.00      308.66     32.63 o 
 -10   2   8      716.56      618.90     84.66 o 
  -9   2   8       20.78       11.22     16.61 o 
  -8   2   8      909.16      983.15     33.61 o 
  -7   2   8     1067.41     1156.75     40.50 o 
  -6   2   8       15.37        6.07     12.02 o 
  -5   2   8     4292.79     4470.75    122.75 o 
  -4   2   8     1224.01     1285.97     31.11 o 
  -3   2   8      365.17      409.33     17.23 o 
  -2   2   8     1176.62     1124.51     28.47 o 
  -1   2   8       86.44       66.48      8.36 o 
   0   2   8        5.32        0.00      7.83 o 
   1   2   8     8183.85     8971.56    186.67 o 
   2   2   8     1889.82     2007.67     45.57 o 
   3   2   8       15.30        2.12     11.02 o 
   4   2   8       51.85       59.05     13.38 o 
   5   2   8       24.84       24.02     18.61 o 
   6   2   8     1662.70     1698.55     60.15 o 
   7   2   8       90.10      104.26     26.36 o 
   8   2   8      548.43      519.46     37.87 o 
   9   2   8      527.22      518.75     53.02 o 
  10   2   8       26.23        0.00     37.54 o 
 -11   3   8       18.08        0.00     28.80 o 
 -10   3   8      539.27      493.06     45.54 o 
  -9   3   8      253.96      252.51     21.63 o 
  -8   3   8      373.63      339.62     41.24 o 
  -7   3   8        1.03        0.00     13.83 o 
  -6   3   8      150.56      154.24     14.77 o 
  -5   3   8      213.99      234.46     20.93 o 
  -4   3   8     2386.95     2415.78     88.06 o 
  -3   3   8     1036.66      904.49     26.95 o 
  -2   3   8      996.23     1053.11     35.37 o 
  -1   3   8      601.46      582.78     21.63 o 
   0   3   8     1197.75     1215.23     46.89 o 
   1   3   8       45.34       50.38      9.76 o 
   2   3   8      849.30      811.71     22.84 o 
   3   3   8      485.04      523.41     21.81 o 
   4   3   8      863.36     1024.45     81.45 o 
   5   3   8        0.88        0.00     15.44 o 
   6   3   8     1301.02     1314.12     51.37 o 
   7   3   8        4.66        1.16     24.58 o 
   8   3   8      108.00      115.94     38.48 o 
   9   3   8      126.32      178.77     52.87 o 
  10   3   8      252.94      180.94     51.69 o 
 -11   4   8      153.21      121.11     31.62 o 
 -10   4   8      367.07      339.03     48.16 o 
  -9   4   8       45.95       37.83     24.35 o 
  -8   4   8       58.35       29.85     17.49 o 
  -7   4   8      155.05      176.50     48.07 o 
  -6   4   8       26.79       19.86     14.22 o 
  -5   4   8       37.89       48.21     12.96 o 
  -4   4   8       55.24       62.07     15.36 o 
  -3   4   8      262.18      249.29     17.49 o 
  -2   4   8      947.99      935.44     33.14 o 
  -1   4   8      687.32      674.62     30.59 o 
   0   4   8       78.55       59.94     15.74 o 
   1   4   8       34.04       29.07     10.10 o 
   2   4   8        8.02        9.55     10.36 o 
   3   4   8      298.59      308.63     18.55 o 
   4   4   8      369.40      344.54     23.89 o 
   5   4   8      328.22      311.34     45.18 o 
   6   4   8       35.44       32.16     23.36 o 
   7   4   8      370.77      322.25     41.02 o 
   8   4   8      558.54      506.79     49.28 o 
   9   4   8       78.63       57.15     45.36 o 
 -10   5   8      347.72      362.66     33.95 o 
  -9   5   8       50.73       56.43     26.51 o 
  -8   5   8      607.39      579.08     28.54 o 
  -7   5   8       11.00        6.93     16.84 o 
  -6   5   8       94.93       98.07     16.99 o 
  -5   5   8      438.68      474.96     25.88 o 
  -4   5   8       76.95       73.76     22.70 o 
  -3   5   8      273.82      305.93     20.44 o 
  -2   5   8       31.55       14.31     13.30 o 
  -1   5   8      907.06      911.45    115.76 o 
   0   5   8      232.19      201.40     27.55 o 
   1   5   8       76.76       71.68     13.64 o 
   2   5   8     1262.14     1272.96     46.93 o 
   3   5   8       55.13       71.09     16.05 o 
   4   5   8     1087.29     1186.85     54.85 o 
   5   5   8        7.04       10.68     18.15 o 
   6   5   8      212.44      211.06     23.82 o 
   7   5   8       99.31       74.82     37.00 o 
   8   5   8      191.13      174.43     43.37 o 
   9   5   8        5.53        0.59     45.76 o 
  -9   6   8       95.35       77.40     31.91 o 
  -8   6   8      101.22      119.24     28.17 o 
  -7   6   8      781.01      840.59     34.17 o 
  -6   6   8      696.80      778.59     41.17 o 
  -5   6   8      258.79      260.73     23.78 o 
  -4   6   8      490.94      532.44     28.75 o 
  -3   6   8       41.23       32.85     16.90 o 
  -2   6   8       82.53       77.54     17.49 o 
  -1   6   8       42.01       19.40     15.14 o 
   0   6   8     1152.55     1054.47     49.93 o 
   1   6   8     3908.58     4422.65    190.46 o 
   2   6   8      282.20      231.21     36.57 o 
   3   6   8      525.90      512.70     44.38 o 
   4   6   8       42.29       32.00     23.51 o 
   5   6   8       30.74        8.91     20.90 o 
   6   6   8      899.94     1012.59     49.72 o 
   7   6   8      490.32      698.64    104.60 o 
   8   6   8        1.92        0.00     41.97 o 
  -8   7   8     1140.77     1590.52    124.58 o 
  -7   7   8        0.27        1.30     34.36 o 
  -6   7   8       79.84       86.44     33.31 o 
  -5   7   8      337.57      336.64     37.32 o 
  -4   7   8      797.07      770.07     47.03 o 
  -3   7   8     6913.14     7258.94    280.00 o 
  -2   7   8       38.14       30.58     28.91 o 
  -1   7   8      128.80      149.76     29.82 o 
   0   7   8      350.81      446.25     37.12 o 
   1   7   8       14.17       18.64     29.87 o 
   2   7   8     1472.56     1513.15    122.12 o 
   3   7   8       83.75       93.89     40.83 o 
   4   7   8      148.55      130.41     76.93 o 
   5   7   8      443.85      475.41     55.37 o 
   6   7   8       57.51       52.41     33.16 o 
   7   7   8       37.41       36.92     52.46 o 
  -7   8   8      769.18      916.01     96.12 o 
  -6   8   8      293.11      262.68     52.03 o 
  -5   8   8      299.46      323.95     41.17 o 
  -4   8   8      319.03      340.01     42.56 o 
  -3   8   8       27.16       32.72     32.38 o 
  -2   8   8      706.14      622.43     60.02 o 
  -1   8   8        2.59        0.00     33.05 o 
   0   8   8     1155.52     1427.36     68.60 o 
   1   8   8     1356.99     1570.54    103.92 o 
   2   8   8      798.20      618.72     53.91 o 
   3   8   8       22.00       43.35     45.15 o 
   4   8   8      414.59      580.55     61.27 o 
   5   8   8        5.78        0.00     51.76 o 
   6   8   8      553.94      616.75     68.31 o 
  -5   9   8       48.87       57.29     41.83 o 
  -4   9   8      589.66      458.72     51.29 o 
  -3   9   8      411.95      582.26     59.34 o 
  -2   9   8      265.56      225.81     40.44 o 
  -1   9   8      117.71      132.89     38.15 o 
   0   9   8        8.15       53.92     41.08 o 
   1   9   8      116.96       85.60     58.58 o 
   2   9   8      612.26      449.63    205.82 o 
   3   9   8      265.89      255.05     60.09 o 
   4   9   8       23.05       37.04     53.93 o 
  -2  10   8       76.88       42.76     49.00 o 
  -1  10   8      107.75      138.13     46.98 o 
   0  10   8      131.18       76.67     65.39 o 
 -11   1   9        1.84        1.92     28.91 o 
 -10   1   9      160.68      153.21     28.29 o 
  -9   1   9      704.40      710.63     34.83 o 
  -8   1   9      223.52      211.37     48.50 o 
  -7   1   9      211.66      174.13     38.47 o 
  -6   1   9      421.45      456.76     20.97 o 
  -5   1   9        6.41        1.24     10.22 o 
  -4   1   9     3247.27     3571.09     76.31 o 
  -3   1   9     9181.34     9827.52    183.04 o 
  -2   1   9      651.56      503.23     21.32 o 
  -1   1   9        2.42        7.27      8.00 o 
   0   1   9      253.24      215.03     14.60 o 
   1   1   9        1.94        0.00      6.75 o 
   2   1   9     4470.65     4797.87     92.45 o 
   3   1   9      564.68      487.54     21.63 o 
   4   1   9     2039.14     2095.21     53.29 o 
   5   1   9      301.77      314.01     39.14 o 
   6   1   9      239.63      302.28     30.84 o 
   7   1   9      546.58      557.49     36.41 o 
   8   1   9      723.41      712.68     58.07 o 
   9   1   9       31.94       72.97     30.71 o 
  10   1   9      155.10      181.05     43.00 o 
 -11   2   9      439.78      496.20     49.58 o 
 -10   2   9      603.60      541.85     86.85 o 
  -9   2   9      200.15      191.58     21.24 o 
  -8   2   9       47.91       27.61     16.46 o 
  -7   2   9      913.01      960.10     33.99 o 
  -6   2   9     3251.87     3339.48     95.33 o 
  -5   2   9     2884.17     2965.64     74.16 o 
  -4   2   9     2787.11     2870.84     62.65 o 
  -3   2   9       21.98       76.95     17.63 o 
  -2   2   9       48.38       41.53      9.33 o 
  -1   2   9     3037.33     2925.74     68.69 o 
   0   2   9      642.02      614.33     33.42 o 
   1   2   9      297.76      268.25     10.80 o 
   2   2   9      278.71      207.08     11.10 o 
   3   2   9     2536.24     2644.14     67.15 o 
   4   2   9      326.05      400.45     40.11 o 
   5   2   9        4.02        0.00     19.54 o 
   6   2   9       17.13       15.22     22.88 o 
   7   2   9     5264.14     5356.50    133.67 o 
   8   2   9     1282.81     1548.45     53.95 o 
   9   2   9        0.36       14.99     35.23 o 
 -11   3   9        0.78        0.00     32.55 o 
 -10   3   9      451.51      613.57    100.09 o 
  -9   3   9       27.42       29.14     19.88 o 
  -8   3   9     1002.04     1046.68     64.15 o 
  -7   3   9     1687.54     1851.84     52.69 o 
  -6   3   9      303.17      305.93     27.05 o 
  -5   3   9     1681.91     1798.05     56.23 o 
  -4   3   9     1182.73     1157.01     93.76 o 
  -3   3   9       85.33       92.97     13.08 o 
  -2   3   9     1415.00     1309.17     35.03 o 
  -1   3   9      207.05      165.16     23.41 o 
   0   3   9      239.15      204.41     18.75 o 
   1   3   9     3949.78     3929.08     93.63 o 
   2   3   9       28.32       34.80      9.30 o 
   3   3   9     3049.00     3083.26     78.89 o 
   4   3   9      247.54      230.23     31.45 o 
   5   3   9       16.77       17.66     17.12 o 
   6   3   9     1396.86     1455.40     55.79 o 
   7   3   9       50.59       46.77     26.63 o 
   8   3   9      261.87      275.00     42.13 o 
   9   3   9       78.48      121.51     47.95 o 
 -10   4   9        3.60        0.00     29.56 o 
  -9   4   9      648.54      757.62     36.16 o 
  -8   4   9      997.41     1020.75     40.23 o 
  -7   4   9       80.38       76.01     18.40 o 
  -6   4   9     1004.12     1062.59     38.56 o 
  -5   4   9       11.98        0.00     13.83 o 
  -4   4   9     1353.02     1388.46     54.08 o 
  -3   4   9      642.04      602.48     41.05 o 
  -2   4   9        3.78        5.14     12.76 o 
  -1   4   9     1318.54     1183.11     40.09 o 
   0   4   9     3143.17     3275.27    110.82 o 
   1   4   9       42.98       34.79     11.20 o 
   2   4   9     3351.83     3599.65    104.06 o 
   3   4   9       73.38       53.45     14.45 o 
   4   4   9     1916.74     2093.11     58.67 o 
   5   4   9      936.41     1043.77     44.26 o 
   6   4   9        3.17        0.00     23.92 o 
   7   4   9     1003.15     1074.65     49.66 o 
   8   4   9      294.75      231.30     84.16 o 
   9   4   9      351.77      376.79     81.78 o 
 -10   5   9      219.01      242.52     36.67 o 
  -9   5   9       18.86       21.14     27.01 o 
  -8   5   9      300.80      296.19     26.26 o 
  -7   5   9      304.56      245.12     22.62 o 
  -6   5   9       14.81       15.32     17.32 o 
  -5   5   9     2365.24     2505.54    166.81 o 
  -4   5   9     2063.44     2126.11     77.15 o 
  -3   5   9      278.31      284.57     25.05 o 
  -2   5   9       55.85       36.14     15.63 o 
  -1   5   9     1444.17     1491.06     57.24 o 
   0   5   9     3573.86     3792.95    182.78 o 
   1   5   9     6809.05     7440.44    173.32 o 
   2   5   9      355.84      398.62     42.67 o 
   3   5   9     1734.33     1785.41     67.47 o 
   4   5   9      148.10      110.57     24.04 o 
   5   5   9        1.65        0.00     23.47 o 
   6   5   9     1196.33     1336.77    168.66 o 
   7   5   9       82.94       41.78     68.04 o 
   8   5   9      390.50      441.09     92.64 o 
  -9   6   9      232.56      196.62     34.06 o 
  -8   6   9        2.19       14.54     24.09 o 
  -7   6   9       55.50       60.67     23.84 o 
  -6   6   9      169.06      132.43     24.19 o 
  -5   6   9      247.22      254.72     50.94 o 
  -4   6   9      775.02      760.43     72.66 o 
  -3   6   9       96.03      100.08     28.42 o 
  -2   6   9      529.54      559.19     31.73 o 
  -1   6   9     1177.64     1147.26     49.07 o 
   0   6   9      558.46      591.66     38.45 o 
   1   6   9       70.54       38.11     27.08 o 
   2   6   9       31.44       20.35     30.47 o 
   3   6   9       76.08       45.85     22.17 o 
   4   6   9       49.31       26.96     25.09 o 
   5   6   9       63.53       70.38     28.46 o 
   6   6   9       56.10       59.74     44.24 o 
   7   6   9      147.29       53.13     88.10 o 
  -8   7   9      193.84      232.88     81.29 o 
  -7   7   9       31.03       23.45     24.06 o 
  -6   7   9      130.39      159.36     27.75 o 
  -5   7   9      130.35       95.27     25.75 o 
  -4   7   9      129.44      122.87     21.49 o 
  -3   7   9      325.01      334.53     90.44 o 
  -2   7   9      459.14      361.48     38.32 o 
  -1   7   9      168.92      117.41     30.39 o 
   0   7   9        8.28        0.00     30.28 o 
   1   7   9      148.24      125.26     46.55 o 
   2   7   9        0.73        0.00     35.78 o 
   3   7   9      304.92      258.37     58.62 o 
   4   7   9      118.26       50.39     42.05 o 
   5   7   9        0.03        0.00     45.37 o 
   6   7   9       11.97        0.00     50.24 o 
  -7   8   9       79.55       84.06     47.04 o 
  -6   8   9       50.98       21.42     40.26 o 
  -5   8   9      305.98      282.11     41.91 o 
  -4   8   9      282.62      273.36     41.20 o 
  -3   8   9      564.99      544.01     64.26 o 
  -2   8   9      116.04      113.26     37.46 o 
  -1   8   9       18.03        3.88     34.68 o 
   0   8   9       90.16       80.00     34.75 o 
   1   8   9      183.82      223.12     55.63 o 
   2   8   9       71.08       10.48     43.34 o 
   3   8   9       43.19       20.25     41.83 o 
   4   8   9      226.09      266.35     55.66 o 
   5   8   9      382.98      335.86     61.67 o 
  -5   9   9        2.36        9.35     44.48 o 
  -4   9   9     1034.34     1044.53     64.08 o 
  -3   9   9       14.96        2.46     41.30 o 
  -2   9   9       14.40        0.00     37.42 o 
  -1   9   9       16.62        0.00     40.06 o 
   0   9   9      177.73      103.39     58.35 o 
   1   9   9      677.05      789.14    160.83 o 
   2   9   9        5.03        3.07     51.20 o 
   3   9   9       38.63       45.25     50.25 o 
 -11   0  10       27.93       14.46     41.63 o 
 -10   0  10      583.31      692.30     45.76 o 
  -9   0  10      191.74      170.77     61.83 o 
  -8   0  10     2021.22     1922.97     77.36 o 
  -7   0  10      885.41     1000.16     46.25 o 
  -6   0  10       82.13       65.60     17.97 o 
  -5   0  10       91.21       62.01     16.02 o 
  -4   0  10        2.86        0.10     13.21 o 
  -3   0  10      211.03      146.74     16.22 o 
  -2   0  10     2953.76     2468.13     98.35 o 
  -1   0  10     1337.49     1180.09     45.60 o 
   0   0  10      413.30      285.92     20.13 o 
   1   0  10      146.74       81.25     81.06 o 
   2   0  10      733.15      749.61     27.82 o 
   3   0  10     1704.94     1690.39     52.69 o 
   4   0  10      755.87      916.17     46.50 o 
   5   0  10     1480.07     1542.20     68.03 o 
   6   0  10     4829.63     4757.32    170.41 o 
   7   0  10      229.26      220.20     65.66 o 
   8   0  10      360.48      492.99    125.86 o 
   9   0  10        2.30        0.00     45.40 o 
 -11   1  10      599.58      649.39     47.42 o 
 -10   1  10        8.73        0.00     23.00 o 
  -9   1  10      269.68      287.70     25.41 o 
  -8   1  10       85.85       55.13     27.97 o 
  -7   1  10      487.94      577.47     57.44 o 
  -6   1  10      745.83      738.96     28.82 o 
  -5   1  10       99.88       70.26     12.91 o 
  -4   1  10      276.34      268.42     15.50 o 
  -3   1  10     1885.59     1888.79     46.69 o 
  -2   1  10      303.54      346.10     15.17 o 
  -1   1  10     7954.74     7938.50    161.19 o 
   0   1  10     2330.42     2289.16     58.05 o 
   1   1  10     1154.05     1037.98     27.78 o 
   2   1  10     4205.74     4123.95     87.17 o 
   3   1  10     1126.18     1192.64     35.91 o 
   4   1  10      295.29      276.85     20.22 o 
   5   1  10        4.88        0.00     18.23 o 
   6   1  10     1716.46     1726.02     53.72 o 
   7   1  10     1845.70     2018.15     82.08 o 
   8   1  10      319.81      360.32     32.15 o 
   9   1  10       24.84       32.98     31.99 o 
 -11   2  10      263.10      254.33     37.81 o 
 -10   2  10       81.09      109.40     24.47 o 
  -9   2  10      277.64      289.13     69.54 o 
  -8   2  10      499.97      485.97     31.40 o 
  -7   2  10      530.45      601.45     32.45 o 
  -6   2  10      444.68      434.18     22.81 o 
  -5   2  10      453.49      477.16     22.27 o 
  -4   2  10     1017.53     1045.86     30.26 o 
  -3   2  10     3055.21     3109.21     73.15 o 
  -2   2  10      823.11      765.72     37.83 o 
  -1   2  10      337.20      293.93     14.82 o 
   0   2  10     2252.30     2180.13     93.54 o 
   1   2  10     4742.84     4880.63    102.38 o 
   2   2  10        0.24        2.60      9.62 o 
   3   2  10       40.40       27.60     14.32 o 
   4   2  10      116.27      117.78     17.21 o 
   5   2  10     1561.52     1672.23    107.17 o 
   6   2  10      479.16      498.09     34.09 o 
   7   2  10       77.97       54.39     30.07 o 
   8   2  10      194.26      153.44     43.13 o 
   9   2  10      179.02      224.74     51.56 o 
 -11   3  10       21.02       22.19     34.03 o 
 -10   3  10      114.06       84.21     31.51 o 
  -9   3  10      111.35       90.37     32.81 o 
  -8   3  10      598.81      596.44     61.98 o 
  -7   3  10      186.15      195.86     25.22 o 
  -6   3  10      340.42      313.22     46.81 o 
  -5   3  10      399.33      406.24     21.39 o 
  -4   3  10       47.52       45.15     15.83 o 
  -3   3  10       39.98       19.86     12.88 o 
  -2   3  10     1228.04     1351.62     36.84 o 
  -1   3  10       95.99       71.58     15.60 o 
   0   3  10     1566.90     1794.41     48.70 o 
   1   3  10      394.65      389.16     17.87 o 
   2   3  10      249.55      277.14     21.68 o 
   3   3  10      900.39      968.34     38.37 o 
   4   3  10       84.41       66.70     20.18 o 
   5   3  10     1730.43     1756.43     87.42 o 
   6   3  10        6.50        6.50     33.20 o 
   7   3  10       32.95        7.05     36.80 o 
   8   3  10       13.90        9.06     43.52 o 
   9   3  10       20.72        0.00     47.28 o 
 -10   4  10       12.15       17.11     31.64 o 
  -9   4  10      104.53       70.70     22.34 o 
  -8   4  10      294.05      307.20     31.57 o 
  -7   4  10       76.91       85.11     18.83 o 
  -6   4  10      229.49      205.90     26.02 o 
  -5   4  10      126.38      141.43     21.26 o 
  -4   4  10      109.02      109.99     18.62 o 
  -3   4  10      413.35      451.13     69.44 o 
  -2   4  10     1820.54     1909.25     83.37 o 
  -1   4  10      799.47      768.03     30.66 o 
   0   4  10       35.64       14.77     12.01 o 
   1   4  10       47.64       38.73     12.29 o 
   2   4  10      243.97      262.37     22.09 o 
   3   4  10      991.20     1041.35     41.66 o 
   4   4  10       10.71        0.00     20.67 o 
   5   4  10       35.47        0.00     23.43 o 
   6   4  10      126.02       98.29     36.19 o 
   7   4  10       59.46       66.58     39.67 o 
   8   4  10       37.63       19.60     73.49 o 
 -10   5  10        0.52       13.28     33.29 o 
  -9   5  10       81.64       61.38     28.26 o 
  -8   5  10        2.85        9.57     21.94 o 
  -7   5  10       13.76        4.00     19.07 o 
  -6   5  10      753.90      842.17     42.20 o 
  -5   5  10       47.68       27.46     19.55 o 
  -4   5  10       57.67       29.09     24.64 o 
  -3   5  10      180.53      222.32     23.73 o 
  -2   5  10       43.99       29.61     17.54 o 
  -1   5  10       18.07       17.67     16.15 o 
   0   5  10      328.31      346.69     28.58 o 
   1   5  10      767.07      768.98     28.26 o 
   2   5  10     2106.07     2012.76     66.52 o 
   3   5  10      391.73      451.87     32.76 o 
   4   5  10       40.32       58.21     24.50 o 
   5   5  10      508.52      555.91     36.40 o 
   6   5  10      262.26      213.38     41.19 o 
   7   5  10      100.66      126.09     81.06 o 
   8   5  10      126.47      165.67     86.05 o 
  -9   6  10      129.57      138.28     45.60 o 
  -8   6  10      406.13      463.12     31.69 o 
  -7   6  10       75.47       98.84     26.41 o 
  -6   6  10      719.57      704.98     72.05 o 
  -5   6  10     1970.93     1884.85     73.39 o 
  -4   6  10     1936.31     1938.15    113.75 o 
  -3   6  10       91.81      131.62     35.08 o 
  -2   6  10     1548.85     1680.12     65.58 o 
  -1   6  10        8.25       13.02     18.07 o 
   0   6  10      268.76      269.36     41.48 o 
   1   6  10      958.08     1149.21    115.46 o 
   2   6  10      348.50      277.18     68.64 o 
   3   6  10      204.07      282.14     35.05 o 
   4   6  10     1447.11     1376.66     56.04 o 
   5   6  10      217.04      253.92     51.57 o 
   6   6  10      470.84      359.05     85.60 o 
   7   6  10       13.15       52.68     88.48 o 
  -8   7  10      501.02      603.99     42.95 o 
  -7   7  10      156.24      175.41     75.80 o 
  -6   7  10      288.37      294.59     32.10 o 
  -5   7  10        3.33        0.00     23.74 o 
  -4   7  10      720.08      660.61     49.88 o 
  -3   7  10      661.32      733.31    101.57 o 
  -2   7  10      768.16      540.23     44.24 o 
  -1   7  10     2170.71     2497.45     99.14 o 
   0   7  10     1073.03     1212.37     62.03 o 
   1   7  10       13.19        0.00     34.47 o 
   2   7  10      313.06      337.05     74.25 o 
   3   7  10        4.21       23.93     38.38 o 
   4   7  10     1023.06     1172.06    117.05 o 
   5   7  10      789.25      928.01     69.70 o 
   6   7  10       33.01       56.41     51.13 o 
  -6   8  10       17.19       10.63     40.38 o 
  -5   8  10      562.20      547.91     62.48 o 
  -4   8  10      585.85      707.10    113.07 o 
  -3   8  10       28.11       41.28     37.13 o 
  -2   8  10      493.57      490.93    104.37 o 
  -1   8  10       24.44       36.19     37.53 o 
   0   8  10     1100.93     1226.32     91.50 o 
   1   8  10      466.28      450.39     53.06 o 
   2   8  10      150.93      144.12     44.87 o 
   3   8  10      402.81      568.69     59.25 o 
   4   8  10      131.40      118.93     54.58 o 
  -4   9  10        5.60        0.00     45.24 o 
  -3   9  10      188.92      234.69     51.39 o 
  -2   9  10       16.11       28.47     43.81 o 
  -1   9  10       99.59       78.36     42.36 o 
   0   9  10       27.21       10.07     56.54 o 
   1   9  10      490.06      583.96     59.76 o 
   2   9  10      270.15      280.17     57.16 o 
 -11   1  11       12.90        0.00     30.74 o 
 -10   1  11       47.10       23.01     25.82 o 
  -9   1  11      451.90      438.60     34.12 o 
  -8   1  11     1046.88     1117.47     49.72 o 
  -7   1  11      973.15     1114.60     48.89 o 
  -6   1  11      788.49      876.66     39.73 o 
  -5   1  11       39.26       39.99     28.87 o 
  -4   1  11        9.14        5.79     10.70 o 
  -3   1  11       60.37       70.68     11.67 o 
  -2   1  11      855.59      877.31     52.11 o 
  -1   1  11       88.46       85.03     11.38 o 
   0   1  11     2218.02     2237.49     55.37 o 
   1   1  11       91.76       91.72     18.86 o 
   2   1  11      101.52      110.14     16.55 o 
   3   1  11      315.26      318.09     29.43 o 
   4   1  11      201.67      197.99     29.25 o 
   5   1  11     1332.47     1457.43     65.53 o 
   6   1  11      994.16     1052.77     47.13 o 
   7   1  11       15.73        0.32     31.33 o 
   8   1  11       37.15       39.29     42.95 o 
   9   1  11        0.14        0.00     48.40 o 
 -11   2  11      869.87     1019.02     75.23 o 
 -10   2  11       49.52       29.96     29.32 o 
  -9   2  11      373.46      394.29     40.87 o 
  -8   2  11       50.43       46.09     22.74 o 
  -7   2  11       65.19       79.21     32.54 o 
  -6   2  11      847.99      855.44     39.47 o 
  -5   2  11       54.58       46.89     16.38 o 
  -4   2  11     2632.73     2824.36     96.92 o 
  -3   2  11      951.97      974.86     29.07 o 
  -2   2  11      178.40      153.09     25.39 o 
  -1   2  11       75.31       27.55     11.02 o 
   0   2  11       10.76       15.50     10.68 o 
   1   2  11     4469.84     4567.32    105.64 o 
   2   2  11     2825.76     2641.90     67.45 o 
   3   2  11       62.40       56.45     17.27 o 
   4   2  11      447.94      459.60     40.90 o 
   5   2  11      582.99      501.48     32.82 o 
   6   2  11      378.82      438.49     34.43 o 
   7   2  11      976.78      965.97     59.01 o 
   8   2  11        9.42        9.56     34.88 o 
   9   2  11      106.75       50.04     47.83 o 
 -10   3  11      184.61      171.55     30.95 o 
  -9   3  11       11.43        0.00     22.45 o 
  -8   3  11      403.18      479.37     28.39 o 
  -7   3  11       87.14       58.32     27.89 o 
  -6   3  11       21.62       27.13     15.68 o 
  -5   3  11     2104.92     2220.84     66.56 o 
  -4   3  11      112.12      117.87     25.69 o 
  -3   3  11     4028.60     4120.53    110.88 o 
  -2   3  11     5028.38     5334.44    122.03 o 
  -1   3  11       10.08        7.13     11.50 o 
   0   3  11      495.88      439.25     21.56 o 
   1   3  11      844.39      826.49     44.19 o 
   2   3  11      135.21      147.34     17.35 o 
   3   3  11      918.92     1039.11     35.38 o 
   4   3  11      734.15      670.28     33.84 o 
   5   3  11      945.98      902.59     43.52 o 
   6   3  11     1036.05     1031.17     92.54 o 
   7   3  11      187.64      100.48     32.34 o 
   8   3  11       49.62       45.65     35.09 o 
 -10   4  11       98.06       89.53     33.98 o 
  -9   4  11      629.85      637.71     34.92 o 
  -8   4  11      112.24       88.90     22.96 o 
  -7   4  11      476.21      498.24     28.33 o 
  -6   4  11     1841.64     2014.77    112.85 o 
  -5   4  11      483.69      419.67     29.32 o 
  -4   4  11      378.91      373.57     33.07 o 
  -3   4  11       70.76       45.94     25.05 o 
  -2   4  11     1746.22     1733.04     53.82 o 
  -1   4  11     2149.04     2260.35     57.34 o 
   0   4  11      716.66      762.37     37.59 o 
   1   4  11      848.17      897.62     31.71 o 
   2   4  11     1601.00     1597.31     54.69 o 
   3   4  11      204.46      223.68     24.77 o 
   4   4  11     1535.33     1703.43     59.75 o 
   5   4  11      566.31      617.18     47.77 o 
   6   4  11      285.77      279.72     50.63 o 
   7   4  11      312.80      394.30     49.76 o 
   8   4  11        9.22        0.00     76.67 o 
  -9   5  11        0.01        4.37     24.58 o 
  -8   5  11      289.26      286.77     28.25 o 
  -7   5  11       13.71        0.00     23.02 o 
  -6   5  11      212.60      167.31     48.48 o 
  -5   5  11     1733.65     2041.64    177.18 o 
  -4   5  11     1259.16     1256.16     53.74 o 
  -3   5  11      278.58      224.83     22.49 o 
  -2   5  11      476.11      579.39     27.44 o 
  -1   5  11      519.89      559.13     31.38 o 
   0   5  11     1315.51     1316.51     56.20 o 
   1   5  11      828.91      890.48    101.60 o 
   2   5  11       79.41       89.62     25.60 o 
   3   5  11     4249.78     4595.57    132.82 o 
   4   5  11       37.74        0.00     25.39 o 
   5   5  11      327.09      338.92     34.00 o 
   6   5  11        2.05        7.75     39.30 o 
   7   5  11      220.50      254.38     86.89 o 
  -8   6  11      259.96      228.05     37.31 o 
  -7   6  11        7.14       17.07     24.45 o 
  -6   6  11       66.36       58.54     24.79 o 
  -5   6  11       58.26       42.31     27.25 o 
  -4   6  11      148.95      178.94     26.07 o 
  -3   6  11        0.82        5.28     20.45 o 
  -2   6  11      375.35      318.15     26.91 o 
  -1   6  11     1102.35     1285.37     53.87 o 
   0   6  11     1352.61     1561.76     96.27 o 
   1   6  11        0.63       25.78     32.85 o 
   2   6  11       99.70      136.00     26.68 o 
   3   6  11      453.23      504.29     55.93 o 
   4   6  11       43.81       55.64     29.61 o 
   5   6  11      318.92      284.12     35.86 o 
   6   6  11        4.54        0.00     42.46 o 
  -7   7  11       21.05       10.50     30.79 o 
  -6   7  11        0.75        0.00     25.89 o 
  -5   7  11        2.40        3.97     26.91 o 
  -4   7  11       74.79      121.64     36.59 o 
  -3   7  11       44.04       37.26     27.97 o 
  -2   7  11       31.24       40.54     23.00 o 
  -1   7  11       47.14       68.76     34.49 o 
   0   7  11       34.10       19.38     44.81 o 
   1   7  11       29.15       11.00     38.72 o 
   2   7  11      163.60      163.51     44.38 o 
   3   7  11      118.55       72.54     39.62 o 
   4   7  11        0.93       31.22     41.61 o 
   5   7  11       28.33       21.19     35.99 o 
  -6   8  11       17.71       20.75     39.56 o 
  -5   8  11        2.09       17.02     39.85 o 
  -4   8  11       37.45       54.04     39.17 o 
  -3   8  11       20.78       14.30     36.80 o 
  -2   8  11       39.53       42.18     37.55 o 
  -1   8  11      637.80      649.10    125.79 o 
   0   8  11      756.87      831.55     77.73 o 
   1   8  11       17.18       10.60     43.44 o 
   2   8  11       71.27       56.72     43.30 o 
   3   8  11      180.39      159.40     58.20 o 
   4   8  11      317.01      263.32     54.11 o 
  -3   9  11        3.08       26.86     43.86 o 
  -2   9  11      382.03      441.99     56.12 o 
  -1   9  11       42.10        0.00     58.58 o 
   0   9  11      381.45      249.53     58.66 o 
   1   9  11       11.56        0.00     46.52 o 
 -11   0  12      204.83      197.39     53.06 o 
 -10   0  12       21.70       50.78     42.84 o 
  -9   0  12      804.66      879.53     66.30 o 
  -8   0  12     1706.08     1884.63    105.28 o 
  -7   0  12     1813.43     1828.77     99.30 o 
  -6   0  12      338.69      334.00     36.56 o 
  -5   0  12       30.46       15.02     17.32 o 
  -4   0  12      763.89      771.55     36.15 o 
  -3   0  12     1293.38     1265.03     50.74 o 
  -2   0  12     1169.61     1228.87     62.48 o 
  -1   0  12      875.07      953.08     41.18 o 
   0   0  12    10750.72    10413.19    328.81 o 
   2   0  12       21.36        6.42     16.08 o 
   3   0  12      910.10      893.16     65.24 o 
   4   0  12     3269.59     3259.97    168.02 o 
   5   0  12     1682.28     1802.96    108.23 o 
   6   0  12     1960.31     2443.11    138.73 o 
   7   0  12       11.41        0.00     58.13 o 
   8   0  12      205.75      268.83     72.35 o 
 -11   1  12        1.19        2.20     32.83 o 
 -10   1  12      202.86      152.29     32.86 o 
  -9   1  12      882.69     1102.13     52.39 o 
  -8   1  12       21.56        9.17     22.04 o 
  -7   1  12      323.50      322.43     27.02 o 
  -6   1  12      178.71      191.36     56.31 o 
  -5   1  12      154.86      170.86     23.92 o 
  -4   1  12     3021.73     3083.43     73.53 o 
  -3   1  12       85.29       82.49     12.66 o 
  -2   1  12      395.16      361.85     17.28 o 
  -1   1  12     1815.92     1854.69     48.05 o 
   0   1  12        0.36        1.85     11.35 o 
   1   1  12     5503.92     5783.14    132.59 o 
   2   1  12      967.83     1019.98     31.34 o 
   3   1  12      176.45      175.38     32.32 o 
   4   1  12     1429.38     1469.68     65.56 o 
   5   1  12        6.66        0.00     30.30 o 
   6   1  12        4.76       10.41     35.58 o 
   7   1  12      461.97      487.99     48.93 o 
   8   1  12       20.56       15.18     46.39 o 
 -10   2  12       98.53      144.50     32.56 o 
  -9   2  12       70.06       31.92     28.12 o 
  -8   2  12       27.80       44.50     24.01 o 
  -7   2  12      467.94      587.35     35.61 o 
  -6   2  12     1037.11     1040.74     51.65 o 
  -5   2  12     2590.60     2535.84     89.76 o 
  -4   2  12      728.06      671.37     36.69 o 
  -3   2  12     1506.59     1489.04     40.27 o 
  -2   2  12       33.33       18.86     11.99 o 
  -1   2  12      421.97      502.28     20.01 o 
   0   2  12     1620.62     1592.70     46.93 o 
   1   2  12       78.82       66.33     13.01 o 
   2   2  12      511.09      546.05     34.68 o 
   3   2  12      110.65      110.98     20.08 o 
   4   2  12     1380.67     1487.97    134.61 o 
   5   2  12     1077.39     1063.58     57.74 o 
   6   2  12      622.53      427.47     43.46 o 
   7   2  12      322.11      285.40     43.41 o 
   8   2  12      134.23      122.23     48.45 o 
 -10   3  12       24.35       25.26     31.62 o 
  -9   3  12       57.66       46.65     28.59 o 
  -8   3  12        1.64        0.00     25.01 o 
  -7   3  12      139.32      135.61     28.31 o 
  -6   3  12     1112.60     1088.80     73.23 o 
  -5   3  12      412.61      351.48     27.24 o 
  -4   3  12      112.61      109.21     19.15 o 
  -3   3  12     2397.35     2326.18     58.56 o 
  -2   3  12     2160.16     2298.30     58.21 o 
  -1   3  12      364.63      386.70     19.16 o 
   0   3  12      802.94      744.08     57.96 o 
   1   3  12      381.78      425.91     20.17 o 
   2   3  12        4.77        9.43     17.77 o 
   3   3  12       20.08       14.87     18.70 o 
   4   3  12       23.58        6.45     30.01 o 
   5   3  12       66.88       60.80     31.92 o 
   6   3  12      163.76      104.13     36.63 o 
   7   3  12      490.20      529.87     52.46 o 
   8   3  12       36.88       48.77     47.47 o 
 -10   4  12        3.73        0.00     30.47 o 
  -9   4  12       62.93       85.46     30.82 o 
  -8   4  12       97.41      108.74     37.73 o 
  -7   4  12        1.22       19.13     23.31 o 
  -6   4  12      307.39      313.10     72.01 o 
  -5   4  12      219.68      215.64     30.58 o 
  -4   4  12        7.77        3.17     18.10 o 
  -3   4  12       25.85       37.24     18.82 o 
  -2   4  12       87.37       63.97     14.16 o 
  -1   4  12        8.07       18.19     13.71 o 
   0   4  12       21.33       16.72     14.33 o 
   1   4  12        6.98       19.37     19.11 o 
   2   4  12        2.37       10.18     23.27 o 
   3   4  12        6.94        0.00     22.31 o 
   4   4  12       19.62       22.60     24.31 o 
   5   4  12      396.41      372.47     44.07 o 
   6   4  12      260.61      206.90     42.70 o 
   7   4  12       92.62       35.15     42.16 o 
  -9   5  12      105.13       82.38     33.49 o 
  -8   5  12       21.20       13.97     27.24 o 
  -7   5  12       70.98       65.05     27.40 o 
  -6   5  12      363.58      331.87     38.33 o 
  -5   5  12       14.03       19.47     23.10 o 
  -4   5  12      747.87      752.20     38.79 o 
  -3   5  12        6.02        0.00     20.53 o 
  -2   5  12       75.71      109.28     21.26 o 
  -1   5  12        6.33        2.22     16.63 o 
   0   5  12       36.10       12.66     15.42 o 
   1   5  12      323.84      357.09     29.15 o 
   2   5  12      123.27      133.26     26.19 o 
   3   5  12      108.43      105.72     26.74 o 
   4   5  12      391.69      412.90     61.95 o 
   5   5  12        3.61        0.00     38.70 o 
   6   5  12      131.57      134.06     41.54 o 
   7   5  12       63.91       98.09     85.52 o 
  -8   6  12        3.73        4.38     28.49 o 
  -7   6  12      268.66      202.05     32.25 o 
  -6   6  12      366.89      364.64     33.30 o 
  -5   6  12     1040.96     1142.24     52.42 o 
  -4   6  12      182.68      172.00     25.51 o 
  -3   6  12     1139.23     1101.63     50.50 o 
  -2   6  12      100.22      120.26     24.01 o 
  -1   6  12        0.46        0.00     21.29 o 
   0   6  12      327.14      393.33     53.36 o 
   1   6  12        7.70        0.77     35.81 o 
   2   6  12      578.09      659.50     39.31 o 
   3   6  12        5.87       21.81     29.48 o 
   4   6  12      398.88      463.92     38.81 o 
   5   6  12       96.76       77.87     33.07 o 
   6   6  12       20.02        0.00     46.49 o 
  -7   7  12      619.68      679.86     66.94 o 
  -6   7  12      964.77     1133.12    121.89 o 
  -5   7  12       49.72       55.00     27.20 o 
  -4   7  12      737.47      674.39     54.57 o 
  -3   7  12        7.83        5.11     25.39 o 
  -2   7  12      762.94      826.79     45.01 o 
  -1   7  12     1426.21     1582.71     66.95 o 
   0   7  12       66.63       20.06     43.67 o 
   1   7  12      567.02      668.99    111.22 o 
   2   7  12       17.94       23.93     38.66 o 
   3   7  12      171.74      228.27     49.82 o 
   4   7  12      806.52      867.16     68.27 o 
  -5   8  12      742.62      708.54     57.54 o 
  -4   8  12        0.32        0.00     40.46 o 
  -3   8  12      125.54      121.79     57.97 o 
  -2   8  12      552.95      483.72    117.95 o 
  -1   8  12       22.10        6.66     47.76 o 
   0   8  12      310.54      461.15     63.88 o 
   1   8  12        0.95        0.00     43.93 o 
   2   8  12      331.90      284.68     51.54 o 
   3   8  12      390.10      313.56     58.71 o 
 -10   1  13      210.70      213.37     35.70 o 
  -9   1  13      100.01       75.89     35.87 o 
  -8   1  13      382.33      363.25     39.20 o 
  -7   1  13      228.50      245.56     28.71 o 
  -6   1  13      111.09      133.26     23.28 o 
  -5   1  13      654.21      682.92     46.89 o 
  -4   1  13      112.73      100.87     14.21 o 
  -3   1  13      154.81      132.80     14.38 o 
  -2   1  13       14.65       10.92     12.46 o 
  -1   1  13       41.51       24.65     12.83 o 
   0   1  13     1653.58     1750.17     47.36 o 
   1   1  13      206.39      185.87     16.10 o 
   2   1  13      118.20      125.87     18.72 o 
   3   1  13      884.25      921.26     49.93 o 
   4   1  13      239.46      229.55     44.46 o 
   5   1  13     1024.58      982.09     90.67 o 
   6   1  13      880.63      782.46     53.18 o 
   7   1  13       37.23       28.16     42.01 o 
   8   1  13      162.65      115.94     74.40 o 
 -10   2  13      656.88      841.02     50.71 o 
  -9   2  13      474.67      561.11     90.63 o 
  -8   2  13       67.43       50.82     27.10 o 
  -7   2  13      106.71      106.74     27.17 o 
  -6   2  13      272.07      244.93     28.72 o 
  -5   2  13     4871.75     5195.34    171.12 o 
  -4   2  13      261.75      269.55     30.07 o 
  -3   2  13      639.54      742.67     29.47 o 
  -2   2  13      118.47      119.11     14.08 o 
  -1   2  13      307.99      315.04     18.49 o 
   0   2  13      916.78      929.24     45.61 o 
   1   2  13      112.90       93.24     14.70 o 
   2   2  13       63.57       50.61     19.01 o 
   3   2  13      638.78      611.63     44.75 o 
   4   2  13      645.88      642.90     44.31 o 
   5   2  13     1724.81     1804.88     78.32 o 
   6   2  13      115.07       72.60     56.80 o 
   7   2  13        3.10       15.87     41.39 o 
 -10   3  13        1.42        1.38     31.31 o 
  -9   3  13      184.98      216.41     36.52 o 
  -8   3  13      322.75      430.05     35.32 o 
  -7   3  13       15.39       10.58     24.83 o 
  -6   3  13      517.21      545.27     34.74 o 
  -5   3  13      129.86       91.93     22.47 o 
  -4   3  13       40.78       35.11     19.59 o 
  -3   3  13      749.02      787.93     41.70 o 
  -2   3  13       26.89       30.95     13.55 o 
  -1   3  13     1259.66     1377.32     39.88 o 
   0   3  13     2861.63     2901.40     83.92 o 
   1   3  13      678.75      598.42     30.70 o 
   2   3  13      523.88      490.82     28.97 o 
   3   3  13      535.82      466.91     50.49 o 
   4   3  13        0.61        3.28     30.50 o 
   5   3  13     1435.72     1466.51     69.20 o 
   6   3  13        1.94       11.55     38.53 o 
   7   3  13      352.89      315.89     46.25 o 
  -9   4  13       84.68      105.35     40.60 o 
  -8   4  13       19.21       25.74     28.76 o 
  -7   4  13     1379.99     1560.67     64.71 o 
  -6   4  13      735.49      697.91    109.29 o 
  -5   4  13       54.80       52.30     23.75 o 
  -4   4  13      626.45      655.99     42.01 o 
  -3   4  13       23.88       20.17     19.79 o 
  -2   4  13      467.07      469.22     22.69 o 
  -1   4  13     1214.17     1344.94     44.72 o 
   0   4  13        1.44        0.00     14.93 o 
   1   4  13      570.69      597.96     59.90 o 
   2   4  13        5.56        3.02     20.63 o 
   3   4  13      121.89       81.25     35.54 o 
   4   4  13     2154.47     2334.00     94.87 o 
   5   4  13        1.62        1.24     32.90 o 
   6   4  13     1244.45     1562.48     78.10 o 
   7   4  13      600.85      671.41    116.74 o 
  -8   5  13      176.28      160.91     33.32 o 
  -7   5  13      114.34      158.60     32.58 o 
  -6   5  13      162.76      151.74     69.14 o 
  -5   5  13       36.03       16.89     23.31 o 
  -4   5  13      141.81      152.34     26.65 o 
  -3   5  13     2935.73     3095.10    108.95 o 
  -2   5  13     1492.41     1675.15     66.60 o 
  -1   5  13      119.62      107.55     20.48 o 
   0   5  13       42.44       40.11     22.00 o 
   1   5  13       18.11       15.52     25.38 o 
   2   5  13     1338.24     1467.78     65.05 o 
   3   5  13      284.65      396.74     38.26 o 
   4   5  13       47.95       41.63     31.71 o 
   5   5  13      638.08      579.97     62.36 o 
   6   5  13       25.99        9.38     55.10 o 
  -7   6  13      326.76      378.96     36.88 o 
  -6   6  13      306.27      297.86     33.31 o 
  -5   6  13      175.08      166.73     27.92 o 
  -4   6  13      392.95      374.37     32.25 o 
  -3   6  13       90.67       95.88     26.99 o 
  -2   6  13      575.49      609.86     87.68 o 
  -1   6  13      826.77      868.10     38.61 o 
   0   6  13       65.95       36.40     40.26 o 
   1   6  13      101.41      146.60     39.92 o 
   2   6  13       88.78       77.04     32.94 o 
   3   6  13      110.47       82.19     35.12 o 
   4   6  13       37.45       37.61     34.30 o 
   5   6  13       32.36       31.03     53.96 o 
  -6   7  13       29.34       20.36     31.81 o 
  -5   7  13        0.05        0.00     27.36 o 
  -4   7  13        4.79        0.00     25.93 o 
  -3   7  13      102.68       58.22     28.66 o 
  -2   7  13        2.67        0.60     26.73 o 
  -1   7  13       18.26       43.90     49.12 o 
   0   7  13      135.37      177.25     55.48 o 
   1   7  13        8.63        9.23     52.22 o 
   2   7  13        1.38        0.00     53.51 o 
   3   7  13       39.39       29.90     53.89 o 
   4   7  13        1.71        0.00     40.05 o 
  -4   8  13        8.43        0.00     29.81 o 
  -3   8  13      167.78      162.65     46.93 o 
  -2   8  13      111.15       74.61     43.52 o 
  -1   8  13        8.13        8.17     55.40 o 
   0   8  13       19.80       17.68     44.86 o 
   1   8  13      118.68      110.42     52.42 o 
 -10   0  14       22.65       12.87     47.68 o 
  -9   0  14      597.34      776.45     67.96 o 
  -8   0  14      630.47      772.74     63.95 o 
  -7   0  14       43.05       20.13     36.03 o 
  -6   0  14     1663.70     1797.82    101.64 o 
  -5   0  14      133.57      111.64     33.45 o 
  -4   0  14      250.90      218.61     24.74 o 
  -3   0  14        6.15       11.13     19.31 o 
  -2   0  14      124.84      108.16     27.28 o 
  -1   0  14     1698.39     1776.48     83.71 o 
   0   0  14     1989.88     2099.16     78.50 o 
   1   0  14      219.51      114.24    114.47 o 
   2   0  14     1285.58     1280.44     85.98 o 
   3   0  14       63.37       60.09     41.32 o 
   4   0  14      681.53      871.28     74.17 o 
   5   0  14     1092.79     1285.66     97.71 o 
   6   0  14        1.25       55.33     61.68 o 
   7   0  14      182.02      186.49     72.13 o 
 -10   1  14      507.12      767.98     50.89 o 
  -9   1  14      254.55      326.80     35.88 o 
  -8   1  14       43.66       11.88     27.74 o 
  -7   1  14      270.06      306.57     31.74 o 
  -6   1  14       18.22        5.87     21.68 o 
  -5   1  14      196.65      247.69     27.68 o 
  -4   1  14      768.37      819.96     28.28 o 
  -3   1  14      136.44      142.87     20.19 o 
  -2   1  14     1001.25      979.10     31.53 o 
  -1   1  14     1402.91     1515.44     42.96 o 
   0   1  14        1.79        0.43     13.74 o 
   1   1  14      588.54      689.73     26.38 o 
   2   1  14        1.84        6.69     19.07 o 
   3   1  14     2750.27     2898.25    109.14 o 
   4   1  14     2181.60     2312.08    168.70 o 
   5   1  14       13.71        8.39     37.82 o 
   6   1  14      138.90      111.77     40.13 o 
   7   1  14        2.07        1.59     44.90 o 
 -10   2  14       11.16        0.00     32.28 o 
  -9   2  14      227.86      223.52     32.29 o 
  -8   2  14      426.16      459.29     38.44 o 
  -7   2  14        5.38        0.00     25.65 o 
  -6   2  14      135.75       41.20     24.68 o 
  -5   2  14     1062.59      952.40     93.62 o 
  -4   2  14     1165.63     1191.82     47.11 o 
  -3   2  14      769.39      753.02     27.66 o 
  -2   2  14      135.24      127.88     16.64 o 
  -1   2  14      837.87      796.95     28.44 o 
   0   2  14     1437.10     1406.05     56.31 o 
   1   2  14      138.57      110.08     21.02 o 
   2   2  14       98.85       56.33     20.82 o 
   3   2  14     1385.37     1422.63    176.46 o 
   4   2  14      121.46       74.42     35.31 o 
   5   2  14        6.97        7.62     35.91 o 
   6   2  14      137.00      106.52     44.02 o 
   7   2  14       40.73       15.02     46.52 o 
  -9   3  14       71.39       71.46     29.82 o 
  -8   3  14       85.32      106.45     30.98 o 
  -7   3  14      348.18      355.50    102.25 o 
  -6   3  14      810.13      805.95     60.59 o 
  -5   3  14        5.16        9.42     21.80 o 
  -4   3  14        1.54        0.00     20.37 o 
  -3   3  14       76.38       68.92     16.83 o 
  -2   3  14       57.96       45.05     15.49 o 
  -1   3  14       26.84       19.37     15.30 o 
   0   3  14      567.44      511.71     28.54 o 
   1   3  14        0.72        0.00     20.39 o 
   2   3  14       50.68       41.17     21.03 o 
   3   3  14      312.40      251.43     26.31 o 
   4   3  14        0.43       11.23     33.57 o 
   5   3  14       91.35       91.44     40.62 o 
   6   3  14      474.98      517.11     51.92 o 
  -9   4  14        8.58        0.03     33.06 o 
  -8   4  14       49.06       18.66     30.70 o 
  -7   4  14       25.28       32.46     30.73 o 
  -6   4  14      122.02       92.66     50.97 o 
  -5   4  14      142.19      186.42     84.92 o 
  -4   4  14      207.18      179.37     59.03 o 
  -3   4  14        9.76        4.27     20.11 o 
  -2   4  14       58.10       49.82     17.07 o 
  -1   4  14      685.29      712.33     31.36 o 
   0   4  14     1331.53     1467.15     43.99 o 
   1   4  14      347.65      339.94     27.16 o 
   2   4  14        6.50        1.74     23.64 o 
   3   4  14       42.88       22.82     23.95 o 
   4   4  14       16.91        9.54     35.06 o 
   5   4  14        0.16       26.86     38.85 o 
   6   4  14       61.07       84.28     45.49 o 
  -8   5  14       29.13       19.82     30.41 o 
  -7   5  14        8.89       15.81     29.72 o 
  -6   5  14       77.52       80.79     27.08 o 
  -5   5  14      277.03      259.40     31.37 o 
  -4   5  14      195.63      236.27     29.10 o 
  -3   5  14      134.12      109.17     25.32 o 
  -2   5  14       69.59       94.11     24.45 o 
  -1   5  14      328.92      285.02     21.55 o 
   0   5  14       80.26       97.07     23.47 o 
   1   5  14      109.25      106.93     25.32 o 
   2   5  14       85.36       70.12     26.40 o 
   3   5  14       90.09       85.13     27.16 o 
   4   5  14      365.84      346.61     45.31 o 
   5   5  14      117.75       60.99     42.62 o 
  -7   6  14       12.44        2.02     31.03 o 
  -6   6  14        6.36       23.39     27.32 o 
  -5   6  14      282.76      295.96     33.69 o 
  -4   6  14     2158.28     2111.03     84.61 o 
  -3   6  14      187.44      256.61     30.06 o 
  -2   6  14      412.40      435.36     34.69 o 
  -1   6  14        3.22        6.46     23.71 o 
   0   6  14       66.66       32.75     35.31 o 
   1   6  14     1091.42     1126.64     58.92 o 
   2   6  14        5.09       20.74     33.81 o 
   3   6  14      893.33     1069.77     59.64 o 
   4   6  14       63.20       79.77     36.67 o 
  -5   7  14      187.04      190.74     35.39 o 
  -4   7  14      256.38      342.05     37.24 o 
  -3   7  14       19.04        0.63     27.34 o 
  -2   7  14      582.64      685.90     45.06 o 
  -1   7  14      282.61      390.16     59.26 o 
   0   7  14      102.56      110.20     56.31 o 
   1   7  14      555.29      651.49     70.16 o 
   2   7  14      381.06      474.09     70.31 o 
  -9   1  15       28.15       15.65     31.97 o 
  -8   1  15       45.13       27.39     27.92 o 
  -7   1  15      109.69      146.60     28.40 o 
  -6   1  15      743.79      742.63     64.37 o 
  -5   1  15      301.53      320.64     24.77 o 
  -4   1  15      115.45       68.70     18.91 o 
  -3   1  15       13.41        5.94     15.49 o 
  -2   1  15       44.68       27.52     15.29 o 
  -1   1  15      264.38      285.52     24.90 o 
   0   1  15      316.91      310.17     20.18 o 
   1   1  15        8.14        0.00     20.07 o 
   2   1  15      320.19      261.56     42.57 o 
   3   1  15      317.50      325.38     38.08 o 
   4   1  15      135.27      160.91     40.52 o 
   5   1  15        9.55        0.00     40.70 o 
   6   1  15      137.57      125.27     44.20 o 
  -9   2  15      120.10      131.29     35.99 o 
  -8   2  15       90.90       44.67     27.96 o 
  -7   2  15      538.95      532.13     40.13 o 
  -6   2  15       12.89       18.62     24.64 o 
  -5   2  15      839.38      947.20    113.83 o 
  -4   2  15      236.58      228.66     22.15 o 
  -3   2  15     1305.91     1271.30     42.96 o 
  -2   2  15      816.32      837.63     30.57 o 
  -1   2  15     1368.01     1515.62     55.32 o 
   0   2  15        3.91        0.00     16.42 o 
   1   2  15      103.86      112.47     21.85 o 
   2   2  15     2068.98     1939.35     64.40 o 
   3   2  15      232.63      302.47     37.76 o 
   4   2  15     1132.59      981.06     58.85 o 
   5   2  15       21.14        7.97     39.25 o 
   6   2  15       75.92       31.69     43.96 o 
  -9   3  15      106.47      121.90     34.85 o 
  -8   3  15       72.25       79.73     31.91 o 
  -7   3  15        2.42       10.28     28.65 o 
  -6   3  15      942.67      953.03     48.53 o 
  -5   3  15       82.88       96.80     24.68 o 
  -4   3  15      156.11      222.35     27.26 o 
  -3   3  15      678.98      714.98     32.17 o 
  -2   3  15       79.72       66.43     17.18 o 
  -1   3  15     1748.11     1910.08    102.55 o 
   0   3  15      223.60      188.48     44.09 o 
   1   3  15      265.66      288.15     31.03 o 
   2   3  15      892.11     1000.71     43.17 o 
   3   3  15       96.40       50.24     32.88 o 
   4   3  15      180.78      245.66     39.74 o 
   5   3  15      331.65      385.00    136.65 o 
   6   3  15        1.50       27.05     44.35 o 
  -8   4  15       39.73       35.44     33.10 o 
  -7   4  15      152.11      140.93     30.90 o 
  -6   4  15       64.54       51.21     28.61 o 
  -5   4  15      903.16      898.12     54.42 o 
  -4   4  15      960.01     1008.95     49.87 o 
  -3   4  15       11.74       24.50     24.55 o 
  -2   4  15      814.93      810.03     35.81 o 
  -1   4  15      177.00      156.56     20.10 o 
   0   4  15      451.90      468.44     33.85 o 
   1   4  15      494.29      521.69     65.11 o 
   2   4  15        6.80       11.23     24.82 o 
   3   4  15      164.67      156.26     30.53 o 
   4   4  15       19.13        0.00     36.04 o 
   5   4  15      112.70      159.10     44.30 o 
  -7   5  15      187.88      155.84     32.82 o 
  -6   5  15       12.59        4.19     29.51 o 
  -5   5  15      250.21      200.06     57.82 o 
  -4   5  15       65.95       40.37     26.25 o 
  -3   5  15     2008.34     2112.23    141.95 o 
  -2   5  15      564.13      616.59     83.37 o 
  -1   5  15       69.30       96.22     19.98 o 
   0   5  15       17.62       19.28     26.15 o 
   1   5  15        6.47       12.11     25.05 o 
   2   5  15     1438.61     1329.81     53.75 o 
   3   5  15       41.16       59.39     29.49 o 
   4   5  15      456.01      347.93    101.08 o 
  -6   6  15       31.36       29.59     31.42 o 
  -5   6  15      145.18      117.97     50.60 o 
  -4   6  15       38.79       48.05     35.46 o 
  -3   6  15       59.31       31.14     28.36 o 
  -2   6  15       23.47        0.14     27.24 o 
  -1   6  15      149.70      180.13     52.15 o 
   0   6  15       17.97       12.50     37.86 o 
   1   6  15     1214.70     1375.28     56.45 o 
   2   6  15      111.97       75.12     32.85 o 
   3   6  15       14.39        0.00     33.38 o 
  -4   7  15      151.59       99.92     33.08 o 
  -3   7  15       13.29        5.13     27.74 o 
  -2   7  15       10.34        7.77     32.18 o 
  -1   7  15        9.76       20.13     54.80 o 
   0   7  15        1.09        0.00     56.84 o 
   1   7  15       11.88        0.00     45.43 o 
  -9   0  16        9.16        4.16     48.21 o 
  -8   0  16        5.47        0.00     41.10 o 
  -7   0  16      968.61     1143.67     80.91 o 
  -6   0  16     3049.46     3551.36    176.95 o 
  -5   0  16      272.15      402.34     45.94 o 
  -4   0  16      198.39      249.77     30.00 o 
  -3   0  16      446.42      466.19     36.93 o 
  -2   0  16       79.40       84.33     25.21 o 
  -1   0  16      228.44      237.28     82.57 o 
   0   0  16       77.60       57.21     25.57 o 
   1   0  16     2166.87     2178.66    126.70 o 
   2   0  16     2086.21     2191.98    129.12 o 
   3   0  16       16.02       33.00     51.92 o 
   4   0  16       15.23        0.00     51.31 o 
   5   0  16       12.07       12.94     61.83 o 
   6   0  16      395.06      313.11     78.33 o 
  -9   1  16       91.84      119.68     37.52 o 
  -8   1  16      394.67      388.50     40.02 o 
  -7   1  16      148.58      126.32     28.61 o 
  -6   1  16        7.02        4.55     26.76 o 
  -5   1  16      392.80      381.99     27.69 o 
  -4   1  16        3.87        3.63     19.57 o 
  -3   1  16      136.20      145.86     34.88 o 
  -2   1  16     2003.94     2155.58     58.24 o 
  -1   1  16      327.85      323.09     29.42 o 
   0   1  16      230.98      179.07     27.74 o 
   1   1  16       11.06        4.42     22.32 o 
   2   1  16        0.59        0.00     31.82 o 
   3   1  16     2065.11     2219.65    110.31 o 
   4   1  16      188.94      135.13     40.62 o 
   5   1  16       82.25      115.27    100.24 o 
   6   1  16       87.22      107.20     48.82 o 
  -8   2  16      256.63      221.74     37.00 o 
  -7   2  16       17.46       12.91     27.97 o 
  -6   2  16      484.57      443.67     37.80 o 
  -5   2  16      177.85      151.09     27.44 o 
  -4   2  16      219.16      229.36     58.88 o 
  -3   2  16       55.43       36.27     17.75 o 
  -2   2  16       99.78       87.26     19.03 o 
  -1   2  16      931.29      906.67     53.14 o 
   0   2  16        0.74        0.00     18.39 o 
   1   2  16      319.54      302.94     30.04 o 
   2   2  16        4.09        2.90     34.65 o 
   3   2  16      339.53      305.35     43.68 o 
   4   2  16      165.11      149.81     64.03 o 
   5   2  16     1322.46     1317.90     75.71 o 
  -8   3  16        2.67        5.96     32.11 o 
  -7   3  16        1.71        0.00     30.45 o 
  -6   3  16       87.40       74.10     27.45 o 
  -5   3  16      563.38      626.87     92.15 o 
  -4   3  16      481.88      503.77     36.33 o 
  -3   3  16      254.60      256.35     24.73 o 
  -2   3  16       63.73       69.62     18.55 o 
  -1   3  16      381.06      328.71     23.69 o 
   0   3  16      497.70      438.04     37.67 o 
   1   3  16       12.05        0.00     23.77 o 
   2   3  16       55.63       57.05     25.83 o 
   3   3  16       30.78        0.00     38.36 o 
   4   3  16       10.19        0.00     39.39 o 
   5   3  16        4.95        0.00     42.75 o 
  -7   4  16       20.99       23.93     32.66 o 
  -6   4  16       38.89       36.45     27.54 o 
  -5   4  16        0.07       12.30     28.49 o 
  -4   4  16       20.67        6.67     27.78 o 
  -3   4  16       19.99        8.67     26.58 o 
  -2   4  16       78.43       56.93     22.06 o 
  -1   4  16      103.07       80.52     20.85 o 
   0   4  16       14.35        4.08     24.86 o 
   1   4  16        3.56        1.90     26.27 o 
   2   4  16      112.78       94.11     31.23 o 
   3   4  16      117.16       95.39     40.53 o 
   4   4  16       13.88       15.80     41.10 o 
  -6   5  16        0.58        0.00     28.61 o 
  -5   5  16      135.04       52.55     31.14 o 
  -4   5  16       13.34       25.08     29.58 o 
  -3   5  16       35.11       31.96     27.25 o 
  -2   5  16      259.18      259.89     33.09 o 
  -1   5  16        9.50        0.00     29.01 o 
   0   5  16       90.70      117.70     29.04 o 
   1   5  16        4.55       14.73     27.86 o 
   2   5  16       15.50        8.58     30.76 o 
   3   5  16       64.65       55.86     32.78 o 
  -5   6  16        7.30        6.17     30.61 o 
  -4   6  16      476.89      472.21     91.58 o 
  -3   6  16      294.64      344.52     36.42 o 
  -2   6  16       11.80        0.00     30.50 o 
  -1   6  16      548.49      556.51     63.27 o 
   0   6  16        1.46        0.00     41.77 o 
   1   6  16      357.37      313.73     35.37 o 
   2   6  16       57.75       46.49     32.98 o 
  -8   1  17       95.37       89.98     35.80 o 
  -7   1  17      211.55      181.19     33.64 o 
  -6   1  17      495.32      392.11     36.36 o 
  -5   1  17       79.15       45.58     27.06 o 
  -4   1  17      218.40      218.10     28.54 o 
  -3   1  17        0.99        0.00     18.66 o 
  -2   1  17       60.79       49.58     19.19 o 
  -1   1  17       83.68       58.84     19.58 o 
   0   1  17       58.35       44.06     19.89 o 
   1   1  17      519.50      568.37     49.55 o 
   2   1  17       74.32       82.45     35.42 o 
   3   1  17     1046.16      996.59     61.60 o 
   4   1  17        1.42        0.00     41.56 o 
   5   1  17        3.08       20.14     46.22 o 
  -8   2  17      119.18      167.74     36.67 o 
  -7   2  17     1164.06     1183.17     59.64 o 
  -6   2  17      140.37      114.98     45.30 o 
  -5   2  17        1.65        9.36     28.42 o 
  -4   2  17      131.94       81.63     21.88 o 
  -3   2  17     1106.49     1119.89     52.21 o 
  -2   2  17     1123.69     1163.63     58.41 o 
  -1   2  17       32.31        0.00     19.53 o 
   0   2  17       11.52       10.03     24.16 o 
   1   2  17       35.02       32.56     25.95 o 
   2   2  17       67.62       54.98     37.10 o 
   3   2  17      161.05      196.38     86.62 o 
   4   2  17      114.06      106.62     46.23 o 
  -7   3  17      525.15      568.01     44.15 o 
  -6   3  17       15.46        2.50     30.91 o 
  -5   3  17       45.18       31.42     26.01 o 
  -4   3  17      587.16      670.88     43.18 o 
  -3   3  17      826.67      902.82     39.04 o 
  -2   3  17       36.42       48.13     21.30 o 
  -1   3  17      123.11      204.11     22.48 o 
   0   3  17        5.99        0.00     26.08 o 
   1   3  17      343.59      382.96     32.89 o 
   2   3  17      709.72      693.88     82.27 o 
   3   3  17        0.05        9.78     39.16 o 
   4   3  17     1090.94     1109.28    156.59 o 
  -6   4  17      159.68      144.86     33.07 o 
  -5   4  17      342.50      345.10     55.63 o 
  -4   4  17      272.44      240.30     34.46 o 
  -3   4  17        2.48        0.00     26.88 o 
  -2   4  17      382.10      397.70     29.02 o 
  -1   4  17       53.66       54.12     28.66 o 
   0   4  17     1029.35     1069.74     76.14 o 
   1   4  17      186.96      159.06     39.91 o 
   2   4  17        0.86        0.00     29.95 o 
   3   4  17      610.52      712.57     58.63 o 
  -5   5  17      143.02      124.67     34.46 o 
  -4   5  17       77.92       17.90     32.12 o 
  -3   5  17      125.00       80.02     30.80 o 
  -2   5  17      119.81      123.73     31.16 o 
  -1   5  17      337.70      284.36     36.39 o 
   0   5  17      206.02      191.82     33.35 o 
   1   5  17        6.08        0.00     29.99 o 
   2   5  17       18.72       20.89     33.40 o 
  -2   6  17       50.00       32.39     55.55 o 
  -1   6  17       78.75       60.17     58.88 o 
  -7   0  18      217.55      324.39     57.97 o 
  -6   0  18       51.49       54.04     42.31 o 
  -5   0  18      304.75      335.74     48.82 o 
  -4   0  18     1460.57     1508.93     94.15 o 
  -3   0  18      752.83      727.13     45.95 o 
  -2   0  18       10.28        0.00     29.15 o 
  -1   0  18       21.74        3.18     29.60 o 
   0   0  18       15.23        0.00     29.33 o 
   1   0  18      897.08     1149.20     87.72 o 
   2   0  18     1248.43     1305.03     97.33 o 
   3   0  18       31.28       13.02     55.93 o 
   4   0  18      172.10      215.85     71.98 o 
  -7   1  18       18.49        0.00     33.19 o 
  -6   1  18       22.06       11.84     28.81 o 
  -5   1  18      159.43      130.38     29.70 o 
  -4   1  18        8.05        0.00     23.70 o 
  -3   1  18      215.51      240.60     24.91 o 
  -2   1  18      165.60      195.07     23.44 o 
  -1   1  18       23.89       29.63     21.37 o 
   0   1  18      468.01      454.41     33.51 o 
   1   1  18      300.58      271.11     54.83 o 
   2   1  18      177.70      176.43     44.76 o 
   3   1  18      658.21      627.81     83.86 o 
  -7   2  18        1.35        3.10     34.87 o 
  -6   2  18      388.63      393.19     53.17 o 
  -5   2  18       27.96       22.61     31.01 o 
  -4   2  18      167.46      146.20     30.62 o 
  -3   2  18      263.40      257.49     26.43 o 
  -2   2  18        0.88       15.02     20.70 o 
  -1   2  18      219.82      199.84     24.29 o 
   0   2  18       84.17       83.81     32.12 o 
   1   2  18      131.56      103.97     40.70 o 
   2   2  18      151.70      113.13     43.49 o 
   3   2  18      393.05      424.63    136.35 o 
  -6   3  18      728.45      753.15    135.70 o 
  -5   3  18       84.16       96.42     32.04 o 
  -4   3  18      168.27      187.28     34.67 o 
  -3   3  18        6.39       14.70     24.44 o 
  -2   3  18       90.21       73.34     25.85 o 
  -1   3  18      189.02      171.17     40.43 o 
   0   3  18        5.46        3.56     28.85 o 
   1   3  18        2.97        4.16     28.67 o 
   2   3  18      238.69      156.89     45.00 o 
  -5   4  18        2.17        1.48     32.63 o 
  -4   4  18       75.00       59.96     33.00 o 
  -3   4  18      230.29      178.35     32.97 o 
  -2   4  18      103.33       73.05     27.34 o 
  -1   4  18       20.23        1.57     28.60 o 
   0   4  18      116.93      120.80     31.09 o 
   1   4  18      349.96      333.54     50.54 o 
  -3   5  18       39.97       21.33     33.89 o 
  -2   5  18      316.43      399.54     64.71 o 
  -1   5  18      114.52       85.58     34.34 o 
  -6   1  19        0.40        0.00     32.30 o 
  -5   1  19      373.81      349.48     38.33 o 
  -4   1  19      316.08      361.37     48.78 o 
  -3   1  19      379.34      306.64     30.55 o 
  -2   1  19        3.65        0.00     23.57 o 
  -1   1  19        9.83       14.00     23.66 o 
   0   1  19      105.84       78.35     29.56 o 
   1   1  19      103.39      111.67     43.78 o 
   2   1  19      245.23      176.29     46.23 o 
  -5   2  19      438.94      377.55     38.92 o 
  -4   2  19       53.26       27.38     25.93 o 
  -3   2  19      112.26       92.48     28.09 o 
  -2   2  19        1.65        0.00     22.94 o 
  -1   2  19      510.69      475.38     35.69 o 
   0   2  19      948.87      983.42     84.99 o 
   1   2  19       22.68        0.00     41.97 o 
   2   2  19       26.36        0.00     41.75 o 
  -4   3  19      267.13      308.63     31.03 o 
  -3   3  19       41.36       21.58     25.64 o 
  -2   3  19      499.38      621.41     90.26 o 
  -1   3  19       47.76       66.35     31.31 o 
   0   3  19      262.22      206.37     34.89 o 
   1   3  19      459.11      384.84     50.68 o 
  -4   0  20     1252.47     1311.47     92.18 o 
  -3   0  20       22.05       12.40     36.32 o 
  -2   0  20      344.84      314.05     41.84 o 
  -1   0  20       38.73       48.32     37.24 o 
   0   0  20       18.40        0.00     60.55 o 
  -4   1  20       79.12       26.40     32.99 o 
  -3   1  20      248.71      270.00     33.33 o 
  -2   1  20       24.38        7.04     25.23 o 
  -1   1  20      532.56      568.44     40.97 o 
   0   1  20       21.80       40.76     44.14 o 
  -2   2  20      250.12      285.20     33.36 o 
                                                 
